# Supplementary material for: Tumor acidosis-induced DNA damage response and tetraploidy enhance sensitivity to ATM and ATR inhibitors
Source: EMBO Rep. 2024 Feb 16;25(3):29. doi: 10.1038/s44319-024-00089-7 (PMC10933359; doi:10.1038/s44319-024-00089-7)
Supplement: Supplementary file 2 — Dataset EV1 [file 44319_2024_89_MOESM2_ESM.xlsx]

## Sheet: Dataset EV1
Dataset EV1: Transcriptome of K-pHLIP-negative and pHLIP-positive vs. pHLIP-negative cells sorted from HCT116 3D spheroids.
List of up- and downregulated genes expressed as Log2 FC (acid/non-acid), including their respective p-values.
Gene ID	log2 FC (acidic/buffered)	P-value
TEC	-0.578605	1.08283e-05
RP11-124L9.2	-0.309958	1.11963e-05
RAB7A	0.455568	2.38222e-05
SSX2IP	0.217463	2.60992e-05
GOLGA2P7	-0.271086	3.8545e-05
ZNF696	-0.477239	5.32144e-05
IQCE	-0.364248	7.40196e-05
COL27A1	-0.448862	8.01192e-05
FBXL2	-0.37168	0.000101173
BAIAP2L2	-0.457179	0.000103785
ADH4	-0.349493	0.0001074
CTNND1	-0.233249	0.000107455
GAPDHP38	-2.26392	0.000151254
SLK	-0.389452	0.000163367
PREPL	-0.294418	0.000192754
CDK2AP1	0.527842	0.000213603
GMIP	-0.38973	0.000244768
ITFG2	-0.282935	0.000306758
KDM5A	-0.352395	0.000318229
RP11-10O17.1	-0.222965	0.000341093
TULP1	-0.5642	0.000395908
DCDC2B	-0.524142	0.000425134
PSMA2	0.728175	0.000436489
SLC27A1	-0.466644	0.000443398
FIG4	-1.40508	0.000445797
SEMA3B	-0.86577	0.00045632
MRPL18	0.625234	0.000471801
HIST1H1T	1.31028	0.000473208
PLEKHA7	-0.355786	0.000478878
PRPF38B	0.138548	0.000505591
ZNF90P3	0.732372	0.000507313
MAN1A1	-0.340286	0.00051305
ABCC3	-0.779386	0.000525581
CARNS1	-0.482499	0.000559791
MRPS2	0.40565	0.000567985
TRIM38	-0.441296	0.000573083
RP11-129B9.2	-1.45165	0.000587647
PIK3CD	-0.659727	0.000588199
DAP3P1	-5	0.000613794
RP11-417N10.5	-0.746738	0.000622484
AATF	0.276879	0.000668911
GABRQ	0.591287	0.000675082
AC011999.1	-1.4154	0.000689439
CYP19A1	-0.860737	0.000697004
RAPGEF2	-0.680384	0.000705191
HEXDC	-0.342804	0.000717007
ACTRT3	0.963436	0.000723064
TCP11L2	-1.13249	0.000735589
ZNF627	-0.248733	0.000746219
C14orf28	-1.09862	0.000756487
ZSCAN30	-0.330958	0.000756968
RNA5SP479	-5	0.00075814
NIN	-0.183933	0.000765705
RP11-304F15.5	-2.26215	0.000769068
SEC14L5	-0.817091	0.00078964
UBE3D	-0.17634	0.000794565
CD109	0.402362	0.000796948
CCDC144A	-0.289478	0.00080921
KARS	0.470439	0.000833922
PICK1	-0.195616	0.000835551
PHLPP1	-0.327659	0.000859892
ABTB1	-0.820386	0.000861456
TMUB1	0.272087	0.000864086
JMJD7-PLA2G4B	-0.440726	0.000871547
ARVCF	-0.418709	0.000904142
NOS1AP	-0.584156	0.000913772
MAPK8IP3	-0.449967	0.000935924
KIAA1522	-0.149084	0.000944612
HSPH1	0.577226	0.000953947
RNF141	0.314427	0.000961846
GALK1	0.219272	0.000967129
PIP5KL1	-0.459042	0.00097613
SART3	0.240825	0.000983802
ABCA2	-0.232289	0.000990931
CECR7	-0.288931	0.000993222
SIRPA	0.229969	0.000993928
KIAA0101	0.863599	0.000996424
PSG11	-1.20047	0.0010328
LINC00672	-0.727419	0.00103414
ZKSCAN8	-0.4905	0.00103654
CLDN12	-0.395891	0.00104821
KLF8	-0.25536	0.0010652
TECPR1	-0.37437	0.00107632
RP11-317B17.4	-0.416166	0.00108876
AHSA1	0.457356	0.00109587
SMAD3	-0.494371	0.00110038
CKS1B	0.570921	0.00113646
RPL3P1	-0.967377	0.00113791
RPS3AP12	-0.829815	0.00114375
RSBN1L	-0.237317	0.00114379
CCDC148	-0.550309	0.00117484
TMEM63A	-0.463262	0.0011753
PAX9	-0.539389	0.00122151
ZNF483	-0.202889	0.00122229
JDP2	-0.505694	0.00123401
MAFB	-0.831126	0.00126031
HSF4	-0.735872	0.00128279
SHROOM2	-0.515368	0.00130007
USH1C	-0.710553	0.00130172
RP5-967N21.7	3.06801	0.00131723
PSMC3	0.645586	0.00133072
AHNAK	-0.53625	0.00133615
RBM17	0.228099	0.00133994
NR2E3	-1.18253	0.00139953
CTD-3199J23.6	-0.927203	0.00140186
CISD1	0.473462	0.00141467
SDC1	0.649267	0.00141981
CCDC167	0.305817	0.00142137
ABHD17AP3	1.46767	0.00142896
RCOR3	-0.472696	0.00142979
DDOST	0.106524	0.00144483
GABARAPL1	-0.573877	0.00146007
BCAS3	-0.279382	0.0014881
LRRC37A2	-0.256045	0.00151528
USP49	-0.412444	0.00154096
FUT2	-0.461594	0.00156952
CATIP	-0.302218	0.00158646
ZIM3	-0.391009	0.00160863
NFATC1	-0.448762	0.00163203
MTURN	-0.431609	0.0016433
RP11-394A14.2	-0.89538	0.00166664
CCDC187	-0.494212	0.00167124
FCHSD1	-0.361401	0.00167631
ALDOC	-0.631811	0.0016948
BCKDHA	-0.403896	0.00171274
MOK	-0.517638	0.00172479
TMC1	0.628225	0.00172723
RP11-422P24.9	0.961984	0.00173057
IGIP	-0.357943	0.00174359
AK9	-0.477886	0.00176549
SLC22A23	-0.238499	0.00176675
NOXA1	-0.569882	0.00177311
ADAM23	-1.61107	0.00178047
CDYL	-0.243203	0.00179289
KIF13B	-0.339276	0.0018093
RP11-345J4.5	0.254753	0.00183008
ARID4B	-0.333512	0.00184321
TMUB2	-0.355071	0.00184857
SLC5A4	-0.528476	0.00186048
PHLDB1	-0.274606	0.00186154
OR2A7	-0.613676	0.00188539
HIST1H2AD	1.26347	0.0018917
MAP3K13	-0.184629	0.00189328
KSR1	-0.494785	0.00190747
NIF3L1	0.451103	0.00191606
PGM5P2	-0.386116	0.0019162
PLEKHA4	-0.43891	0.00193579
ARHGEF3	-0.404824	0.00194892
SEMA4G	-0.60862	0.00197542
CROCCP3	-0.654526	0.00198586
EVPL	-0.495292	0.00198788
ID1	-0.438786	0.00198942
CACNG8	-0.261688	0.00198954
KIF23	0.855908	0.00199042
SUMO1	0.208546	0.00200282
ACVR1	-0.447864	0.00200644
TP53I13	0.17696	0.00202224
GLB1L2	0.312466	0.00202351
TRIM74	-0.956607	0.00203928
PCMTD2	-0.52667	0.00205689
C11orf49	-0.267184	0.00207439
HIST1H4C	1.16392	0.00212422
NAA38	0.354402	0.00213005
MEIS1	-2.66651	0.00214322
RP4-669L17.10	-0.294254	0.00216139
RRM1	1.03492	0.00216349
METTL6	-0.301065	0.0022074
LAMA5	-0.393829	0.00221323
ARAP1	-0.342139	0.00222283
CHMP1B	-0.254309	0.00223678
NRIP2	-0.459315	0.0022675
HIST1H2BN	1.24253	0.00227183
SIM2	-0.264405	0.00227935
C20orf194	-0.386421	0.00231125
EWSR1	0.136458	0.00232848
EXOC7	-0.288629	0.00235471
FIGNL1	0.787904	0.00236577
FOXJ1	-1.18103	0.0023756
STX16-NPEPL1	-1.28001	0.00240642
CCNE2	0.999223	0.00241532
CYP2A7	-1.4996	0.00242059
RP11-345P4.6	-0.578904	0.00243274
CSPG5	-0.579017	0.00243341
SPACA6	-0.416972	0.00243885
NTSR1	-0.225474	0.00244913
ASUN	0.201378	0.00245545
RP11-258C19.7	-0.359576	0.00249893
TRIAP1	0.377671	0.00253452
TBL1X	-0.643588	0.00253568
POLR2J2	-0.387416	0.00256471
FAM214A	-0.737662	0.0025718
PSMD4	0.270818	0.00259573
C11orf16	0.990633	0.00262834
NDUFA2	0.150053	0.00264035
UBTD2	-0.159702	0.0026505
PSMD1	0.589371	0.00267277
DNM1	-0.801309	0.00268128
ACSF2	-0.414445	0.00268624
SUSD1	-0.27761	0.00269261
AC004985.12	-0.874048	0.00271032
NDUFB6	0.552556	0.00271115
BNIP3P8	-1.26464	0.0027438
TSC22D4	-0.396451	0.00274597
SPDYE5	-0.408773	0.00276054
RBMX	0.364893	0.00276472
RP13-33H18.1	-0.515089	0.00276818
DSN1	0.84568	0.00277062
TMEM14A	0.550271	0.00278635
HEG1	1.12793	0.00278861
SCRG1	-0.217678	0.00279066
CDC25A	1.11423	0.00282546
CDK2	0.690336	0.00283011
LAMB2	-0.542492	0.00283728
ZSWIM4	-0.946514	0.00283891
HIST1H2BJ	1.63242	0.0028409
ZBTB10	-0.436383	0.00284409
PSAP	-0.359012	0.00286006
PARP1	0.526299	0.00286352
GPN3	0.625249	0.00289031
FRMD3	-0.653196	0.00289927
SOX13	-0.62829	0.00290218
SESN3	-0.996126	0.00290282
SCAMP2	-0.297673	0.00292093
C1RL	-0.582164	0.00293014
ABLIM3	-0.398681	0.0029446
NDUFA9	0.599664	0.00296224
AC008072.1	-0.404935	0.00296694
ZMIZ1	-0.416235	0.00296997
CDC42	0.224305	0.00297384
SCNN1D	-0.701274	0.00297437
MRPL47	0.346479	0.00301773
SNRPE	0.58329	0.0030289
ACOT11	-0.385792	0.00306296
HSP90AA1	0.622133	0.00306541
CDK1	1.40857	0.00307541
UBR7	0.876633	0.00311372
EIF4EBP2	0.180483	0.00311429
RP11-244H3.4	-0.672056	0.00313573
MGEA5	-0.373653	0.00318242
ACIN1	-0.248829	0.00319241
CTCFL	-0.393136	0.00322182
BEST3	-0.433764	0.00324566
OXCT1	0.661518	0.0032591
ZNF469	-0.452345	0.00327608
FANCI	1.08755	0.00329346
FRG1HP	-0.396035	0.00329902
TMC6	-0.613714	0.00333526
OBFC1	-0.410941	0.00334756
HIST2H2AC	0.827878	0.00334908
FCHO2	-0.383445	0.00335708
GOLGA7B	-0.701823	0.00335721
GZMB	-3.45507	0.00337035
CNGB1	-0.639568	0.00337613
BNIP2	-0.191043	0.00337844
DDT	0.366296	0.00337873
KRT18P4	-0.840135	0.00340624
HIST1H4A	1.6866	0.0034256
CSTF2	0.497091	0.00343329
ZWINT	1.23552	0.00345239
HIST1H2BE	0.620658	0.00347218
FAM136A	0.39364	0.00347231
ANLN	1.30863	0.0034951
EMC6	0.445144	0.00349606
IGLON5	-0.230685	0.00353001
RP11-848G14.5	-0.568072	0.00353488
CCDC34	0.535347	0.00353775
PSMD2	0.494883	0.00354858
NUDC	0.417182	0.00356447
CCT6A	0.458788	0.00356776
OR7E117P	1.04793	0.00356976
KLF13	-0.452128	0.00364035
RFNG	-0.422909	0.00364116
ODC1	0.563636	0.00364631
PCDH12	-0.799118	0.00365416
CDH3	-0.2384	0.00366527
PSMC2	0.590817	0.00367185
RP11-615I2.3	-0.296389	0.00367506
CCDC15	0.564516	0.00367741
RP11-1212A22.7	-3.64649	0.00370856
HNRNPK	0.24336	0.00371789
PAX8	-0.480255	0.00374057
MRPS6	0.397728	0.00379443
RPS19BP1	0.35836	0.00380322
FAM13B	-0.158748	0.0038132
CCT5	0.696725	0.00381696
SLC4A3	-0.388644	0.00383937
TPRG1	-0.287831	0.00384147
ZFP14	-0.397562	0.00384704
IDUA	-0.696159	0.00385229
KIAA1217	-0.45344	0.00385557
PRSS12	0.251526	0.00385624
PCDH19	-0.652972	0.00386202
LRP2BP	-0.327234	0.00387727
PPP1R3B	-0.410931	0.00389987
OR13H1	-0.894955	0.00390082
RP11-330C7.3	-0.505591	0.00390223
TP53INP1	-0.702531	0.00390582
DHFR	0.851608	0.00394055
MATN3	-1.28627	0.00394468
ALDH9A1	0.325765	0.00396144
GAS7	-0.661541	0.003972
EEF1GP3	-3.27785	0.00397284
ASLP1	-0.399723	0.00400848
PIGL	-0.204473	0.0040362
SRSF1	0.583972	0.00403843
GGT7	-0.510346	0.00404889
CENPE	1.11479	0.00408693
MALL	0.386088	0.00411662
HIST2H2AB	1.36032	0.00414413
TTC26	0.507245	0.00415169
DCAF5	-0.290648	0.00417682
OSBPL2	-0.745704	0.00418315
HIST1H3A	1.46225	0.00419059
GPIHBP1	-0.864669	0.0042135
FGF13	-0.409796	0.00421572
ZDHHC2	-0.350538	0.00421785
NPIPB3	-0.267245	0.00421982
ZNF283	-0.202573	0.00422921
RP11-274B21.1	-0.507155	0.00423919
GTSF1	0.289763	0.0042505
AURKA	1.09082	0.00425095
PAN3	-0.315134	0.0042532
SURF2	0.598838	0.00426025
CEACAM1	-0.606297	0.00426304
LA16c-60H5.7	-0.916765	0.00426504
BCAT2	0.306376	0.00426505
ARL2BP	0.590691	0.00427539
ARHGAP15	-0.435781	0.00428592
TCAP	-0.819785	0.00428793
VAMP5	-0.898952	0.00429303
TMEM88	-0.923662	0.00429614
ASPN	0.740518	0.00430713
ARPC4-TTLL3	-0.520718	0.00433035
RP11-33O4.2	-0.762478	0.00435372
RP11-263K4.1	-0.948363	0.0043565
C1orf112	0.685407	0.00437215
VMAC	-0.57045	0.00437963
GAS2L3	0.765195	0.00438014
MLYCD	-0.374272	0.00438622
RPL7AP26	-1.00594	0.00438813
RAB11FIP4	-0.300337	0.00438937
MTND5P19	-0.882151	0.00439032
H6PD	-0.525317	0.00439036
PLD3	-0.343498	0.00439749
CRTC1	-0.517874	0.00440724
FAM228B	-0.268101	0.00441763
RP11-640N20.6	-1.26075	0.00443056
DEPDC1B	0.785426	0.0044325
PSMB7	0.481574	0.00443524
KLHL24	-0.697235	0.00447469
ST3GAL6	-0.316276	0.0044747
SLBP	0.526572	0.00447616
LIMK2	0.385586	0.00447629
FAM63B	-0.586989	0.00448853
HIST1H4H	1.80927	0.00450628
GSR	0.534637	0.00450806
SMARCD3	-0.246665	0.00453661
KIAA1524	1.1417	0.00457627
CGB7	-0.597459	0.00458368
HIST1H2BF	1.38023	0.00458474
FAM101B	0.234319	0.00460065
CSAD	-0.417648	0.00460157
RDM1	0.523247	0.00460421
HLTF	-0.121514	0.00461856
RRAGB	-0.522648	0.00462023
CDC20	0.966774	0.00462999
NTAN1P2	-0.33949	0.0046356
TAPT1	-0.286778	0.00463694
SET	0.448582	0.00465182
KTN1	-0.233901	0.00466905
CALM2	0.515374	0.0046898
ENTPD8	-0.787167	0.00471218
RP11-253M7.3	1.50704	0.00474066
RPL23AP77	-2.35444	0.00474245
RASEF	-0.211396	0.00475271
CTA-313A17.2	-1.27107	0.00476458
CRYZP1	-0.512836	0.00479236
CALCOCO1	-0.669132	0.00483156
KYNU	-0.243873	0.00484286
ATPAF1	0.303362	0.00484357
CYP4F12	-0.652718	0.00484398
PTEN	-0.138532	0.00484614
HIST1H4B	1.32237	0.00484937
CYP2F2P	-1.12935	0.00486353
RAB33B	-0.481978	0.00486764
CENPO	0.972371	0.00487394
AGO4	-0.600872	0.00488928
UBE2C	1.3804	0.00490046
WBP1	-0.42885	0.00492213
SRM	0.560566	0.00494855
ARPC5L	0.412994	0.00495596
PSD3	-0.172611	0.00498275
EIF4EBP1P1	-0.889575	0.00500554
TACC3	1.11582	0.00500673
ACOT7	0.839721	0.00507769
AP006285.1	-0.379881	0.00510599
NFRKB	-0.446461	0.00511419
MTMR3	-0.533028	0.005118
PROM2	-0.468562	0.00513706
CITED2	-0.455377	0.00515084
NSUN5P1	-0.35263	0.00516117
CHORDC1	0.398222	0.00516997
PPP1R13L	-0.39377	0.00517522
MRPL30	0.307524	0.00519926
HSPD1	0.65482	0.00521183
SPAG5	0.992244	0.0052322
GPT	-0.492026	0.00525594
RP11-132G19.3	-0.747689	0.00526081
HIST1H2AJ	1.4977	0.00527795
RP11-1212A22.1	-0.299654	0.00528169
RPL7AP2	-1.24183	0.00530011
ESCO2	1.07696	0.00532071
HIST1H2BO	1.50053	0.00533602
PHF19	1.11734	0.00535229
CXCR2P1	-1.90306	0.00537177
ERH	0.500525	0.00537272
TMEM200A	0.707921	0.00537993
C4orf46	0.802877	0.0053812
SAAL1	0.470722	0.00538207
AP2M1	0.213547	0.00541031
CCDC149	-0.756098	0.00541519
C2orf68	-0.482317	0.00541799
ITGB4	-0.412323	0.00542639
TNKS1BP1	-0.493963	0.00542765
HIST1H2AH	1.40269	0.00542799
RPS4XP10	1.1822	0.00544893
C8orf58	-0.715783	0.00545855
MAB21L3	-0.560306	0.00546003
STRAP	0.373156	0.00547536
B3GNT3	-0.279876	0.00548096
RPA1	0.587658	0.00549383
SHCBP1	1.27561	0.00549908
PBK	1.26892	0.00551426
RAD54B	0.95798	0.00551935
GOLGA8Q	-1.28687	0.00552131
MFSD14C	-0.327497	0.00558011
SPAG4	-0.637399	0.0055897
RP11-381O7.3	-0.410184	0.00563887
KIAA1683	-0.403371	0.00565328
BUB1	1.15279	0.00566048
ABHD8	-0.373231	0.00568528
SHMT2	0.423897	0.00569391
UBTD1	-0.340792	0.00570865
CENPU	1.02425	0.0057305
USP54	-0.275852	0.00574224
THOC3	0.374829	0.00575778
MFSD10	-0.340931	0.00576737
OR52A1	-0.299184	0.00579953
ZNF680	0.320046	0.00580319
AC133644.3	1.43009	0.00580954
NEDD1	0.542242	0.00581055
LA16c-380H5.1	-0.308286	0.00582313
ECHDC2	-0.388035	0.0058357
ADARB1	-0.238643	0.00583692
UTP18	0.49334	0.00583807
MRPL21	0.526975	0.00585813
PTTG1IP	-0.308076	0.0058697
SAE1	0.438561	0.00587419
NDUFV3	-0.139726	0.00588172
WBSCR22	0.319448	0.00589076
HIST1H2BL	1.64666	0.00590541
RP5-875O13.7	-0.606314	0.0059085
RRM2	1.51625	0.00591496
HSPA8P14	-0.776462	0.00592592
CLCP1	-1.28209	0.00592769
KB-1572G7.5	-0.577141	0.00592796
CCDC80	-0.296349	0.00593138
HIST1H2BC	1.28258	0.005942
STK38	-0.245416	0.00594422
RP11-266L9.6	-1.00345	0.00595332
USP5	0.355406	0.00597306
CDCA2	1.16621	0.00598442
AC145212.2	-0.615564	0.00599559
DCTPP1	0.860101	0.00600043
HIST1H2BK	1.10456	0.0060079
KCNIP2	-0.47781	0.00601279
L3MBTL1	-0.504011	0.00601832
SUPT16H	0.386557	0.00602501
TLE2	-0.38775	0.00604218
STRA13	0.862998	0.00604272
SMC6	0.288216	0.00605022
GRB14	0.544604	0.0060715
RPRM	-0.991419	0.00607726
NDUFA12	0.333694	0.00607885
PSG6	-1.6216	0.00608306
POPDC3	1.03497	0.00608592
TTC17	-0.365707	0.00610498
ACAP1	-0.655834	0.00611402
PCNA	0.960947	0.00612069
PMS2P3	-0.469591	0.0061566
PSMB3	0.696575	0.0061635
GPHN	0.319671	0.00616696
ARRB1	-0.474041	0.0061678
SYCP2L	-0.50822	0.00617722
KIAA0141	-0.098317	0.00618777
TBC1D22A	-0.304281	0.00619104
AL589743.1	-0.453839	0.00620562
NASP	0.413962	0.00620968
TRIP12	-0.199417	0.00621178
CHRNA5	0.830103	0.0062248
HID1	-0.65485	0.00625537
TCP1	0.54802	0.00625905
RP11-803A13.1	-3.07307	0.00628475
KIF14	1.03471	0.00628638
PPM1G	0.451834	0.00630722
SYT17	-0.579969	0.00634187
IL10RB	-0.417568	0.00634964
EYA3	0.109075	0.00639518
NEIL1	-0.43867	0.00640057
VGLL3	-0.307768	0.00641332
PRSS1	-0.737412	0.00642428
ACVR2B	-0.560756	0.00642729
RASA4	-0.835874	0.00643688
LITAF	-0.340177	0.00644019
TIMM44	0.221511	0.0064567
PSMA4	0.581427	0.00646202
RP11-370B6.1	-2.66676	0.00647816
HIST2H4A	1.43401	0.00649963
HIST1H3J	1.57228	0.00649993
IGF2BP2	-0.287628	0.00650065
MND1	1.26923	0.00651778
SYNGAP1	-0.587366	0.00653229
PTPRF	-0.280422	0.00653712
CNOT2	-0.315397	0.00653924
HIST2H2AA4	1.22535	0.00653973
SLC8B1	-0.392483	0.00654152
FAM53A	-0.786304	0.00655151
AFDN	-0.415569	0.0065657
MOB3A	-0.328064	0.00657006
PIPOX	-0.786959	0.00660095
PRC1	1.01312	0.00660529
PCBD1	0.370775	0.00662728
HYLS1	0.578512	0.00663905
ADCY6	-0.481857	0.00664591
RNA5SP201	1.23409	0.00665928
TGOLN2	-0.308131	0.00669761
MRPL16	0.415662	0.00669819
SHANK1	-0.972368	0.00670887
TEX30	0.707184	0.00672029
GTF2IP1	-0.36233	0.00672999
OSBP2	-0.256299	0.00673372
RFX3	-0.372489	0.00674744
YBX2P1	-1.10179	0.00676305
PLCD3	-0.247783	0.0067642
POMP	0.635495	0.00679292
KHNYN	-0.369968	0.0067933
DIAPH3	0.931475	0.00679465
KATNB1	0.719204	0.00681615
PPARG	-0.198894	0.00683611
F12	0.478499	0.00683699
UPK2	0.254551	0.00683744
KMT2E	-0.264056	0.00686254
ARHGAP23	-0.243775	0.00687041
PRELID1	0.563183	0.00687105
RP11-386I23.1	-0.389206	0.00687419
BORA	1.19573	0.00688356
HIST1H1C	0.750978	0.00688688
RABL6	0.275807	0.00690442
ZNF143	-0.344998	0.00690895
RAD51AP1	1.15079	0.00691414
LHFPL4	-0.595159	0.00692436
ZNF609	-0.274861	0.0069434
KIF2C	1.21233	0.00697202
TUBB4B	0.634756	0.00697257
FAM57A	0.378295	0.00698214
HIST1H3B	1.30158	0.00698817
RP11-578O24.2	-1.0066	0.00698892
KCNC2	1.8299	0.00700863
TSPYL6	-0.368316	0.00701083
SLC30A9	0.129539	0.0070114
SUB1	0.301017	0.00701576
NTN5	-0.955138	0.00702491
BRWD1	-0.358451	0.00704164
HMGB2	0.821005	0.00704366
UFD1L	0.484838	0.00704646
NCAPH	1.34696	0.00704729
PSMB4	0.529118	0.00704972
TMEM11	0.226884	0.00705686
DAZAP2	-0.117814	0.00706329
MEN1	0.376366	0.00707789
MTMR10	-0.191689	0.00710401
GOLT1B	-0.254201	0.00710415
HNRNPA2B1	0.460717	0.0071239
RPL7L1P1	-0.821532	0.00713812
CTPS1	0.528847	0.00714326
RBM46	-1.15272	0.00715225
IMP4	0.447287	0.00716684
SMPD5	-0.471814	0.00718785
HIST1H2BM	1.66232	0.00720062
EPHA10	-0.579579	0.00722415
RING1	-0.151469	0.00727391
MYO7A	-0.351276	0.00727421
ZNF417	-0.304951	0.00728414
AGRP	-1.01835	0.00728947
FANCD2OS	0.609238	0.00730159
AC009487.6	0.909033	0.00730838
ARRDC1	-0.303465	0.00732006
NPR2	-0.504132	0.00733385
ALOX15	-0.47478	0.00733718
CACNA1A	-0.316166	0.0073403
INSR	-0.179909	0.00734078
GCC2	-0.470704	0.00735112
CDKN3	0.8102	0.00739032
TIMM8B	0.475925	0.00740008
SLC29A1	0.655813	0.00740855
MYL5	-0.246668	0.00741459
PSG4	-1.48278	0.00741462
TSR3	0.391645	0.00742966
KPNA2	1.09864	0.00743025
PLAA	0.469403	0.0074485
HIST3H2A	1.05652	0.00744919
ZNF367	1.03508	0.00745095
KMT5B	-0.472251	0.00747227
HINT1	0.437591	0.00748709
NKTR	-0.274591	0.00748997
COPS7B	0.124581	0.00749293
U2AF1L5	0.392245	0.00752426
KDM6B	-0.676701	0.00753855
C16orf90	-1.26985	0.00754333
TMEM56-RWDD3	-0.576751	0.00758157
PEMT	0.268183	0.00759405
LINC01529	0.518195	0.0075988
TEX12	-1.21932	0.00762734
KIF15	0.8254	0.00762869
PSMA1	0.383725	0.00763049
CKS2	0.759805	0.00763152
AGAP3	-0.288884	0.0076377
NUP93	0.451419	0.0076381
CDK5R2	-0.965704	0.00764104
AGGF1P2	-1.30361	0.00764906
MED27	0.475536	0.00766402
LSM10	0.273288	0.00767126
CREB5	-1.18805	0.00768649
UBE2S	0.624819	0.00768662
LOXL2	-0.764903	0.00769583
CNKSR1	-0.306286	0.00770079
RBL2	-0.332196	0.00770341
ERCC6L	0.80875	0.00770969
TMEM110-MUSTN1	-0.327385	0.00774422
ADSSL1	-0.572799	0.00775907
MBLAC2	0.118871	0.00777311
ORC3	0.590856	0.0077926
YWHAEP7	-1.06837	0.00780155
ATP5H	0.374491	0.00780668
SF3B4	0.447365	0.00781292
TCEB1P22	-2.12048	0.00782874
BRMS1	0.34487	0.007837
FAAH	-0.339403	0.00784089
BEAN1	-0.660851	0.00784256
BRSK2	-0.601127	0.00786468
OSTF1	0.234039	0.00787779
LMBR1L	-0.61574	0.00787823
MAPT	-0.5152	0.00788137
RBBP8	0.614674	0.00791971
HIST1H2AC	0.640463	0.00794404
HSPA4	0.533528	0.00795487
ECM2	0.871383	0.0079731
UBE2Q2P2	-0.489048	0.00797797
YWHAZ	0.186091	0.00799239
CTD-2323K18.2	1.0966	0.00801472
GTF3A	0.393061	0.00803637
ARRDC2	-0.406419	0.00803798
TMSB4XP4	-0.508878	0.00805819
SSRP1	0.615869	0.00805966
SUMO2	0.267249	0.00806107
TOMM5	0.609767	0.00807771
AKAP9	-0.347905	0.00807936
SLC35E2B	-0.391365	0.00809367
FAM86DP	-0.367113	0.00810464
KDM5B	-0.708009	0.00811216
CLIP2	-0.414454	0.00811598
VGLL4	-0.346163	0.0081367
PACRG	-0.552455	0.00814306
SOCS5P2	-0.918711	0.00814404
IL17RC	-0.271336	0.00815277
SHANK2	-0.22061	0.00817545
IMMT	0.371526	0.00817689
AC068279.3	-0.261227	0.0081855
MARCH8	-0.327437	0.00818754
KIAA1644	-0.197043	0.00820042
CTD-2342N23.2	0.619163	0.00820468
CRIM1	-0.269836	0.00822461
VPS37D	-0.355772	0.00822464
LRCH3	-0.264664	0.00822648
LAS1L	0.369938	0.00824975
SFXN3	-0.428056	0.00825243
RRAS	-0.484011	0.00828089
MROH7	-1.05709	0.00830279
ARHGAP11B	0.757907	0.00830374
PATJ	-0.395838	0.00833354
EIF3C	0.222461	0.00834037
FKBPL	0.546903	0.00835053
TPH2	-0.304336	0.00836871
NPB	1.97764	0.00839338
GAL	0.738763	0.00841893
GOT2	0.433917	0.00843082
KLF16	0.235876	0.00843874
KIAA1147	-0.165929	0.00843942
RP11-57C19.6	-0.973359	0.00844136
RFC5	0.633664	0.00844623
TARM1	-0.816181	0.00847174
SMARCA1	-0.346622	0.00848163
WWP1	-0.279332	0.00848274
HIST1H3D	1.53131	0.00849132
DOPEY1	-0.401792	0.00851195
ZNF252P	-0.184215	0.00852332
ULK1	-0.505352	0.00854405
ANXA8	-0.433847	0.0085648
IL1RAPL1	-0.390495	0.00856541
IL12B	-0.223876	0.00856573
NME1	0.828585	0.00858171
BIRC5	1.06593	0.00859538
SDCCAG8	-0.26578	0.00860352
DBF4B	0.576461	0.00860592
TAF9	0.383886	0.00862972
GDPD1	-0.432996	0.00866176
RGL3	-0.520607	0.00866422
BEST4	-0.732936	0.00866712
CSE1L	0.888603	0.00866842
APOBEC3D	-0.347916	0.00869808
AHCY	0.379163	0.00869979
CES4A	-0.567857	0.00870083
MYO1F	-0.561688	0.00871507
TSPAN15	-0.51052	0.00871935
RAC3	0.483007	0.008727
HSPA4L	0.866925	0.00872841
WDR53	0.703866	0.00874443
GABBR1	-0.49528	0.00875353
TMSB10P2	1.6292	0.00876054
ZDHHC12	0.520081	0.00877536
PLAC8	-0.32731	0.00878841
DNAJA4	0.386258	0.00879446
RECQL5	-0.21775	0.00880314
RABL2B	-0.279892	0.00881196
MSH2	1.1365	0.00881345
PRR29	1.3545	0.00881419
SNRNP40	0.447183	0.00881558
PARVG	-1.87084	0.00881715
DNAJC22	-0.409961	0.0088192
POTEI	-0.584323	0.00882226
ABR	-0.423723	0.00882395
FDPSP7	-0.535014	0.00883822
GDPD4	-0.40447	0.00883932
KDM1A	0.283866	0.00887285
FUS	0.390925	0.00887475
RPL39L	-0.577912	0.00888378
CCNF	0.89358	0.00888728
LRP5	-0.221154	0.00889119
SLC12A4	-0.431012	0.00889851
MZT1	0.670141	0.00890122
ACCS	-0.606002	0.00892196
CCDC146	-0.6704	0.00893298
RP11-667K14.8	-0.778786	0.00893643
CRH	-1.03291	0.00893893
HIST2H3A	1.42665	0.00893987
HIST2H3C	1.42665	0.00893987
ASF1B	1.2324	0.00896073
SMC3	0.401084	0.00896101
CTD-2319I12.3	-0.738876	0.00900331
EPS8L1	-0.653737	0.00901354
MFAP5	-0.253346	0.0090171
GLO1	0.540256	0.00902394
RNF43	-0.317176	0.00903556
SPDYE8P	-0.437318	0.00903618
SKA1	0.865622	0.00909895
BCAR3	-0.530272	0.00910618
GPR107	-0.270525	0.00912183
SPATA5	0.739021	0.00913025
FCRL3	-0.585283	0.00914018
H2AFZ	0.832379	0.00915325
LAMB1	-0.247966	0.00915515
HIST3H2BB	1.02262	0.00917743
COX4I1	0.263224	0.00918134
HELLS	0.799346	0.00919269
R3HDM4	-0.371194	0.00919333
PTMAP1	-0.83062	0.00919671
ZNF493	-0.318683	0.00920512
DGAT2L6	-1.70533	0.00920734
MRPL36	0.520946	0.00921546
PIKFYVE	-0.428428	0.00921643
MCM10	1.28109	0.0092245
NUSAP1	1.11249	0.00922515
FAM214B	-0.477524	0.00924192
RP4-728D4.3	-0.25054	0.00924404
CDCA8	1.15825	0.00925228
HIST1H3H	1.43264	0.0092564
TMEM35A	1.03524	0.00927407
RP11-720N19.1	-0.812145	0.00928114
PML	-0.279472	0.00928918
EIF5A2P1	-1.2581	0.00928931
TGM2	-0.341729	0.00930358
PPID	0.274017	0.0093054
BCOR	-0.53816	0.00931803
ARID3A	-0.609601	0.00934321
CD79A	-2.09191	0.00934322
PCCA	-0.269038	0.00934431
BMP8A	-0.30477	0.00935234
ZBTB4	-0.562283	0.00935626
EXOC5	0.261267	0.00936183
HNRNPL	0.34266	0.00939288
RAB3C	-2.51035	0.00940341
RP1-134O19.3	0.740491	0.00940449
HSPG2	-0.419843	0.00940818
TTK	1.20583	0.00940858
GON7	0.729853	0.00940994
ABCC2	-0.426896	0.00941856
DLGAP5	1.11878	0.00942019
RNF39	-0.88304	0.00942804
FAM131A	-0.297931	0.0094289
TMEM91	-0.708083	0.00942973
FNBP1	-0.562675	0.00944785
RP11-568K15.1	-0.242752	0.00945804
RGS4	-1.63327	0.00950121
TMEM200B	0.526105	0.00954524
SEC31B	-0.490245	0.00955238
LYRM5	-0.577619	0.00957266
EOGT	0.565424	0.00959773
ILF2P1	-0.633263	0.00961161
RP11-927P21.5	-0.615634	0.00962281
RFC3	1.08731	0.00962467
IER5L	-0.421562	0.00963426
ZMIZ2	-0.289116	0.00963515
NCAPG	1.28026	0.00963535
GDI2	0.255206	0.00963918
RANBP1	0.831014	0.00965221
CDC45	1.1323	0.00966118
FAM86FP	-0.460924	0.00967727
IRS1	-0.290886	0.00968701
MOAP1	-0.360082	0.00969057
CCDC130	-0.485062	0.00970074
HIST1H2AB	1.67508	0.00971249
GPR153	-0.467488	0.00971358
KIFC1	1.04229	0.00975205
JUP	-0.127629	0.00981553
PRPF3	-0.209249	0.00983207
ZNF517	-0.498445	0.00984486
NRM	0.373563	0.00985077
PSMD8	0.298618	0.00985106
KCTD12	0.708909	0.00985354
GOLGA8N	-0.55161	0.00985452
PLEKHH2	-0.459766	0.00986627
EIF4A1	0.286092	0.00991927
PTPN12	-0.336269	0.00992694
EMC10	0.24348	0.00992873
PSMC1	0.348441	0.00993766
VARS	0.397057	0.00994159
ZMYM2	-0.336541	0.00995195
ZNF558	-0.274635	0.00997929
EIF5A	0.70091	0.00999472
ESPNP	-0.502329	0.00999665
MAPK15	-0.613149	0.0100015
ATAD5	0.653964	0.0100126
ABCC6	-0.293264	0.0100138
AFF4	-0.386876	0.01002
SNRPB	0.616152	0.0100224
MYBL2	1.24953	0.0100346
HECA	-0.518917	0.0100479
RAD54L	1.18833	0.010057
PRKCG	-1.08405	0.0100647
NUTF2	0.47243	0.0100909
TLDC1	-0.349873	0.0101124
YWHAZP6	1.61421	0.0101193
CPM	-0.352012	0.0101247
CYHR1	-0.430518	0.0101435
GGH	0.882978	0.0101476
E2F2	1.22989	0.0101533
POLR2D	0.405227	0.0101684
AKR1B1	0.390826	0.0101691
CD164L2	-0.765775	0.0101885
CEP55	1.0389	0.0101976
HIST2H2BF	1.19994	0.0102009
COPRS	0.426683	0.0102206
NDC1	0.802035	0.0102238
PFN2	0.504741	0.0102248
RCOR1	-0.197666	0.0102281
COMMD1	0.289689	0.0102297
HMGB1	0.648176	0.0102312
C5orf30	0.57604	0.0102428
MIS18A	0.803766	0.0102484
TMEM94	-0.26006	0.0102568
MAD2L1	1.04578	0.010266
HSP90AB1	0.535723	0.0102805
EXOSC9	0.704928	0.0103035
ODF2	0.321757	0.0103156
ZNF280D	-0.378353	0.0103268
KIF20A	1.03796	0.0103373
FOXM1	0.904691	0.0103413
FBXO2	-0.381872	0.0103561
S100A4	-0.323785	0.0103562
CACNG5	-0.304368	0.0103881
CDCA5	1.31035	0.0103893
MASTL	0.666769	0.0103926
LMNTD2	-0.739067	0.0103973
NDUFAB1	0.547248	0.0104116
TFDP1	0.597111	0.0104287
APOOL	0.117815	0.0104801
GSG2	1.30407	0.0105171
BEND3	0.610208	0.0105312
TNFRSF10B	-0.275472	0.0105676
CDKN1C	-0.814987	0.0105793
RP11-395N6.4	-1.47638	0.0106012
TESPA1	-0.400949	0.0106144
TTLL3	-0.652698	0.0106308
DNMT1	0.616339	0.0106662
C11orf96	-0.574698	0.0106675
SLC12A6	-0.475441	0.010668
COLEC12	-0.412015	0.0106681
E2F1	0.94364	0.0106909
PTPRH	-0.632968	0.010695
ZNF506	-0.14134	0.0106991
ATP6V0B	0.389105	0.0107014
FAM83D	1.15786	0.0107115
PTGS1	-0.700101	0.0107127
HIST1H4K	1.07484	0.0107143
NKAIN2	-3.49615	0.0107291
HOXA11	0.464556	0.0107562
CAPS2	-0.157839	0.0107652
CGN	-0.539297	0.0107835
HSPA9	0.283691	0.0108096
DNAH1	-0.748296	0.0108097
ZCCHC11	-0.316451	0.0108317
HIST1H2AM	1.29776	0.0108392
ATAD3A	0.738041	0.0108455
CDCA4	0.990461	0.0108457
SF3B2	0.131668	0.0108491
AC008746.5	-0.945615	0.0108622
PRPF19	0.470695	0.0108637
TMEM41B	-0.331298	0.0108697
ERICH1	-0.349236	0.0108918
MYBL1	0.835078	0.0109015
KLF3	-0.373077	0.0109074
FAM118A	-0.356416	0.0109464
RASSF8	-0.498977	0.0109626
BLOC1S2	0.343255	0.0109836
GSDMD	0.120855	0.0110038
DYNLL1	0.445282	0.0110106
POLR2K	0.446633	0.0110155
MAD2L2	0.422214	0.0110486
RP11-949J7.8	-0.839258	0.0110596
TRIM73	-0.656034	0.0110883
CPSF3	0.49425	0.0110988
AC079753.4	-0.767787	0.0111132
ZNF747	-0.172796	0.0111327
SPRY4	-0.806084	0.0111778
IL17RB	0.275229	0.0111794
RP11-17M15.2	-1.11682	0.0111909
PPP1CC	0.345793	0.0112066
HIST1H1PS2	2.85686	0.011236
KRTAP5-7	-1.1897	0.0112438
RNF20	0.143471	0.0112458
PRADC1P1	-2.30134	0.0112596
ASPDH	-1.00244	0.0112657
DCK	0.631427	0.0112742
SNRPG	0.528692	0.0112799
RP11-265D19.6	2.01459	0.011286
KHSRP	0.335509	0.0112978
DNA2	0.461948	0.0113183
OTUD5	-0.33979	0.0113213
HAUS8	0.415548	0.0113524
LMNB2	0.651203	0.0113648
ACSM6	-0.58977	0.0113648
ASIC4	-0.792193	0.0114277
C3AR1	-1.59222	0.0114319
LPIN3	-0.436646	0.0114334
DCAF8	-0.173714	0.0114818
OSGIN2	0.381544	0.0114903
NEU3	-0.14656	0.0115163
PSMB2	0.560737	0.0115211
RP11-326C3.16	0.599834	0.0115682
APP	-0.313737	0.0115942
USMG5	0.484578	0.0116112
DPYSL3	0.387186	0.0116212
CFAP20	0.215706	0.0116304
ZNF224	-0.416928	0.0116309
LMNB1	0.886892	0.0116447
CCDC153	-0.236868	0.0116491
GLIS1	-0.958656	0.0116512
OPHN1	-0.100876	0.0116531
RIBC2	0.712472	0.0116604
AURKB	1.13945	0.011661
C1orf122	0.553929	0.011664
GRINA	-0.180347	0.0116649
GADL1	-0.217894	0.0116746
C9orf3	-0.345052	0.0117267
GPR84	-0.858385	0.0117376
ADRM1	0.468796	0.0117447
TMOD4	-0.59318	0.0117751
DOHH	0.564549	0.0117794
RP11-288C17.1	-0.280608	0.0117898
CHRNB1	-0.473584	0.0117977
RIN2	-2.02457	0.011808
C12orf75	0.76529	0.0118205
CCNE1	0.7585	0.0118554
DNAJC9	0.562145	0.0118635
NR2C2	-0.262385	0.0118765
RTFDC1	0.0917204	0.0118985
NUP214	0.156002	0.0119024
CSNK1E	-0.234456	0.0119158
CCT4	0.607002	0.0119572
APEX2	0.352464	0.0119682
ARHGEF39	0.874074	0.0119756
CENPQ	1.14253	0.0119769
SNX7	0.482128	0.0120298
RNF167	0.180986	0.0120466
ZBED6	-0.462547	0.0120512
CCNB1	1.01697	0.0120535
CTD-2651B20.5	-0.449118	0.0120639
SNRPN	-0.49137	0.0120905
AKR1C1	-0.537056	0.012101
ZNF586	-0.48421	0.0121137
POGZ	-0.246983	0.0121193
PROC	-0.866533	0.0121352
PTPRB	-0.376618	0.0121359
DDIT3	-0.424378	0.0121551
MTCP1	1.0056	0.0121567
CENPH	0.598911	0.0122071
BCL2L12	0.576216	0.0122081
RP4-816N1.8	-0.636698	0.0122206
NCAPG2	1.02921	0.0122378
MTND4P23	-2.03791	0.0122505
SATB2	-0.413244	0.012252
RP11-391L3.5	-0.464955	0.0122671
MEI1	-0.362477	0.0122808
COPS6	0.398523	0.0122832
WHAMMP3	-0.20372	0.0122952
SPDYE11	-0.435451	0.0122984
SPATC1	-0.653261	0.0123082
GTF2I	-0.183457	0.0123139
MKNK2	-0.452825	0.0123157
NAA50	0.560357	0.0123208
HAT1	0.735211	0.012331
SSPO	-1.0134	0.0123392
BRSK1	-0.670699	0.0123458
CCT8	0.589676	0.0123539
CCNL2P1	-1.54203	0.0123785
PRSS8	-0.426918	0.0123904
HJURP	1.16396	0.0123929
MPV17L2	0.348078	0.0123994
RP11-274B21.3	-0.612555	0.0124431
GLE1	0.290737	0.0124647
USP35	-0.62305	0.0124758
ACTL8	0.861235	0.0124911
ABCD4	-0.252551	0.0124963
CENPA	0.993353	0.0125044
COL6A2	-0.59228	0.0125129
DDX46	0.266067	0.0125144
SUCLG2P4	-0.539754	0.0125197
TROAP	1.02299	0.0125367
FAM72A	0.909672	0.0125554
PSORS1C1	-0.823112	0.0125649
DGKG	0.790448	0.0126078
KRT8P4	-0.44497	0.0126167
SEPHS1	0.330274	0.0126193
TRIM26	0.0920578	0.0126285
CENPP	0.924261	0.0126508
LASP1	-0.226402	0.0126621
EIF4EBP1	0.408651	0.0126663
PABPC1P11	-0.535678	0.0126807
DLEU7	-0.741982	0.0126825
ARC	-0.40889	0.0127067
PGPEP1	-0.514443	0.0127134
LRR1	1.00394	0.0127223
RP11-713C19.1	-2.73435	0.0127294
ECT2	0.705561	0.0127307
SPDYE16	-0.365636	0.0127331
WDR76	0.958564	0.0127426
CTTN	-0.256549	0.0127481
DSCC1	1.22267	0.0127495
PHF5A	0.470842	0.0127764
MAOB	0.533691	0.012801
CRACR2B	-0.561692	0.0128036
RAB11FIP1P1	-0.607902	0.0128064
BPTF	-0.202245	0.0128186
CHAF1A	0.827175	0.0128358
CCDC14	0.146957	0.0128401
G3BP1	0.282499	0.0128515
TMPRSS4	-0.396453	0.012864
ARTN	0.642918	0.0128652
EIF3I	0.471987	0.0128842
MCM6	0.889568	0.0128844
OGFOD1	0.321106	0.0128862
ACTR3	0.303017	0.0129155
DMBX1	0.611165	0.0129166
SLC22A2	-0.808804	0.012923
B4GALT2	0.310154	0.0129231
CIT	1.11189	0.012943
OLA1P3	-0.290549	0.0129461
ART3	-0.357864	0.0129467
TFPI	-0.525352	0.0129515
DDX1	0.385859	0.0129543
PNMA5	-1.49152	0.0129587
WHAMMP2	-0.398597	0.0129738
TREX2	0.463296	0.0129765
OLFM2	-0.714128	0.0129828
ACTG1P13	-0.916402	0.012983
NR2F1	-0.671729	0.0130083
ZNF644	-0.196513	0.0130158
IPO5P1	-0.332087	0.0130364
ERAL1	0.542081	0.0130403
HNRNPM	0.412608	0.013049
ASAP3	-0.359957	0.0130679
WDR31	-0.227089	0.0130859
NDUFA8	0.255301	0.0131241
CAV1	0.493549	0.0131249
C14orf132	-0.646348	0.0131349
PRMT5	0.469182	0.0131401
SLC25A5	0.613096	0.0131418
COX8A	0.530296	0.0131448
ANGPTL2	-0.631781	0.0131495
AC144838.3	-2.78766	0.013151
CCDC84	0.314114	0.0131546
XRCC4	0.467999	0.0131595
WDTC1	-0.266614	0.0131628
ADCK2	0.261988	0.0131704
MTCH2	0.521947	0.0131852
PGAM5	0.477583	0.0131885
OSBPL5	-0.371878	0.0131914
NMTRQ-TTG12-1	-0.886432	0.0132051
RACGAP1	1.00646	0.0132128
TRMT6	0.34603	0.0132706
ZNF720	-0.359002	0.0132773
BLMH	0.370789	0.0132806
ABCA6	-0.284408	0.0132851
HIST1H4D	1.39098	0.0133025
SCML4	-0.271387	0.0133105
MRPL22	0.509072	0.0133175
TOMM40	0.722308	0.0133311
E2F8	1.26894	0.0133444
TICRR	1.15555	0.0133523
DDX17	-0.25338	0.0133609
CHEK1	0.635788	0.0133681
PSMD13	0.473118	0.0133847
ZC3HC1	0.670851	0.0133876
SYT12	-0.438795	0.0134037
CDC14A	-0.334121	0.013405
FEN1	1.06479	0.0134066
C9orf142	0.35464	0.0134281
TRUB2	0.22522	0.0134422
RCC2P1	2.00061	0.0134431
IGSF1	-0.426806	0.0134713
FAM162A	-0.490933	0.013481
NDUFA4	0.343021	0.0134903
SORD	0.421024	0.0134909
BPIFB5P	-2.71222	0.0135125
SNRPA	0.37909	0.0135223
RPAIN	-0.246353	0.0135223
RPP30	0.486161	0.013531
NARF	-0.253162	0.0135412
AQP5	2.03725	0.013552
NIFKP6	0.939518	0.0135751
CDC42BPG	-0.266183	0.0135853
XRCC6	0.536822	0.0135866
LUZP2	-0.509008	0.0135868
AGRN	-0.303732	0.0135961
HIST1H2AG	1.35181	0.0136377
RXRB	-0.427936	0.0136467
CTNNAL1	0.553298	0.0136633
CTDSP2	-0.436422	0.0136753
HSPE1P21	-1.26512	0.013676
PRPS2	0.507911	0.01369
MAGED2	-0.273434	0.0136972
RP11-54O7.10	-2.13078	0.0136998
PDZK1	-0.396115	0.0137156
ADORA1	0.441351	0.0137179
HLA-A	-0.390012	0.0137186
ORC1	1.07901	0.0137365
POLE	0.501728	0.0137448
TMEM86A	-0.808049	0.0137681
HIST1H2AI	1.39403	0.0137823
COG1	-0.239016	0.0137825
TMEM126B	0.43779	0.0137831
TTLL7	-0.46938	0.0137998
CXXC5	-0.124435	0.0138145
UBQLN1	0.307593	0.0138179
PRIM2	0.745222	0.0138393
UBE2I	0.147418	0.013841
LZTS3	-0.577488	0.0138533
RAI1	-0.246188	0.01388
ORMDL3	-0.459165	0.013899
EIF2B1	0.245712	0.0138994
CDC6	0.92968	0.0139197
FAM13A	-0.120195	0.0139263
MCM8	0.795045	0.0139366
RP11-1348G14.1	-0.27653	0.0139443
RWDD2B	0.399195	0.0139582
PRSS23	-0.415324	0.0139671
PPP1R13B	-0.38351	0.0139686
RP11-524O24.2	0.822429	0.0139789
MRPL14	0.287723	0.0140042
SNAI3	-0.545348	0.0140067
SEC1P	-0.976669	0.0140117
NAE1	0.303293	0.0140136
PTGES3	0.551705	0.0140166
TTC22	-0.291438	0.0140351
PSAT1	0.626459	0.0140903
CCNK	0.140114	0.0140945
ZNF44	-0.404197	0.0140982
MTX1P1	1.50543	0.0141088
HIGD1AP6	-1.34922	0.0141181
RUVBL2	0.424257	0.0141235
RGS17	-0.294885	0.0141463
CTD-2311M21.2	-0.241096	0.0141635
NUP107	0.707719	0.0141695
VDAC1	0.417281	0.0141728
NHP2	0.467163	0.0142161
KIF20B	1.0714	0.0142178
EVL	-0.375535	0.0142182
LINC00680	-0.2998	0.0142248
PLA2G2F	-1.20307	0.0142551
SLC30A10	0.226068	0.0143109
CHTF18	0.917621	0.0143203
TCF19	1.12423	0.0143285
MDH1	0.462888	0.0143308
KANK3	-0.266317	0.0143315
ATP5A1	0.38108	0.0143369
TPTEP1	-0.264779	0.0143517
CCDC58P5	-2.00726	0.0143964
B4GALNT1	0.797004	0.0143998
SNF8	0.286296	0.0144036
RP11-455G16.1	-0.270307	0.0144138
CTC-325H20.7	-0.806074	0.0144173
ALAD	-0.170861	0.0144334
ZNF250	-0.547929	0.0144389
TTF2	0.870127	0.014439
GPC2	-0.536794	0.0144514
PRIMA1	0.59683	0.014458
C20orf24	0.422621	0.0144758
LRRC45	0.669481	0.0144891
ATAD2	0.922967	0.0144934
CENPJ	0.677612	0.0145138
RP11-622C24.1	-2.25527	0.0145395
TAF9BP1	-0.660803	0.0145682
CDC123	0.528022	0.0146009
ZNF713	-0.265737	0.0146223
CCDC51	0.532005	0.014637
ZNF689	0.424592	0.0146415
SPINK9	-0.297907	0.0146663
SETDB1	-0.298844	0.0146801
C16orf54	-0.429545	0.0146816
RNA5SP372	-0.880106	0.0146961
HMBOX1	-0.350968	0.0146991
USP1	0.770524	0.0147214
RP3-449O17.1	-0.58048	0.0147222
RP11-759F5.1	-1.02791	0.0147263
CHCHD1	0.311594	0.0147267
KIAA0319	0.638741	0.0147402
MICAL1	-0.539318	0.0147608
ASNA1	0.514226	0.0147641
BUD13	0.322626	0.0147841
CCT7	0.479677	0.0147877
ANAPC11	0.372552	0.0147981
CA3	-1.11864	0.0147989
CCNA2	1.24735	0.0148062
RP11-514P8.6	-0.974052	0.0149119
GTF2H3	0.477797	0.0149271
CAPRIN2	-0.594004	0.0149415
HMGN2	0.557076	0.0149461
MRPL37	0.567328	0.014948
GLDN	-0.695239	0.0149774
RPL35P6	-1.38887	0.0149793
STK39	0.323974	0.0149833
PDXP	0.49019	0.0149912
WDR90	0.513936	0.0149938
RPL31P7	0.451834	0.0150015
NEBL	-0.440014	0.0150121
BAZ2A	-0.241869	0.0150198
CTTNBP2NL	-0.344925	0.0150211
SLC26A11	-0.349779	0.0150334
DRG1	0.385402	0.0150512
SLC25A19	0.552243	0.0150527
PWP1	0.288541	0.0150583
NOC4L	0.388733	0.0150682
HOMER3	-0.356211	0.0150794
PRDX3	0.664357	0.0150918
KIAA2026	-0.459053	0.0150954
UQCRFS1	0.506665	0.0151106
DENND3	-0.538564	0.0151108
SMIM13	0.501004	0.0151201
RPS3AP35	2.28338	0.0151238
TBC1D19	-0.545688	0.0151297
USP30	-0.424992	0.015134
MEAF6	0.34674	0.0151384
NACC1	0.33777	0.0151425
API5	0.304231	0.0151561
BRIP1	0.727755	0.0151796
SEMA4C	-0.340009	0.0152454
RAN	0.543898	0.0152517
RP6-74O6.2	-0.500554	0.0152604
RP11-599B13.9	1.45734	0.0152703
CENPF	0.542129	0.0152875
TMEM198B	-0.450339	0.0153098
FNDC11	-0.431991	0.0153196
WBP2	-0.175197	0.0153303
CDKN2C	1.11074	0.0153318
FNDC4	-0.834312	0.0153477
ALYREF	0.664105	0.0153686
ARL6IP1	0.389031	0.0153722
EFCAB3	-0.228692	0.015378
KALRN	-0.608505	0.0153824
LPCAT4	-0.258061	0.0153853
ZNF91	-0.418972	0.0154164
PIN4P1	1.11178	0.0154332
SLC9A7	-0.481271	0.0154378
GRPEL1	0.349016	0.0154489
TFDP2	-0.473059	0.0154492
EEF1A1P25	-0.345964	0.0154651
KIAA0430	-0.553351	0.0154762
NUPR1	-0.322968	0.0154766
PPIA	0.368314	0.0154887
AC073551.1	-0.513876	0.0154987
MKI67	0.962229	0.0155073
CDT1	0.79889	0.015508
PTGES2	0.292393	0.0155173
CDON	-0.189707	0.0155277
CNTF	0.409717	0.0155396
CYTH3	-0.410465	0.0155478
MTHFSD	-0.231064	0.0155574
BEND3P1	-0.671912	0.015565
YWHAB	0.383146	0.0155698
SCARA3	0.713393	0.0155862
RAB4B	-0.383794	0.0156326
ZFPM2	-0.354052	0.0156351
RPS6KA1	-0.322231	0.0156498
SMG1P1	-0.144511	0.0156528
RMI1	0.839555	0.0156604
TOMM6	0.479958	0.0156703
LYPD6B	-0.296988	0.0156748
NETO2	0.707067	0.0156875
CD37	-0.640522	0.0156977
GHITM	0.477239	0.0157086
TRBV24-1	-5	0.015709
CTSH	-0.570372	0.0157204
SP4	-0.456327	0.0157207
WDHD1	0.974205	0.0157254
TCAIM	-0.175041	0.0157366
PARP10	-0.388271	0.0157394
IFNGR1	-0.431984	0.0157419
ZNF192P1	-0.762236	0.0157484
RFC4	0.794228	0.0157629
HIST1H2BB	2.55105	0.0157687
PRR13	0.176767	0.0158087
GYG2P1	-0.374156	0.0158269
KCNK10	-1.07341	0.0158341
HSPE1P11	-0.960472	0.0158365
OR1AA1P	-0.582109	0.0158371
XAB2	0.167343	0.0158765
AC079354.6	-1.33049	0.0158814
NDUFB2	0.346585	0.0159013
TEAD2	-0.449904	0.0159485
UBN2	-0.285506	0.0159779
SMC2	0.928112	0.0159787
ESPL1	1.01248	0.0159849
RP11-288C17.3	-0.624072	0.0159951
RPIA	0.522966	0.0160236
MINOS1	0.5223	0.0160554
SEC31A	-0.285682	0.0161196
RECQL4	0.775286	0.0161308
SPC25	0.775055	0.0161388
RP5-1100E15.4	-0.903775	0.0161587
TMEM255B	-0.376922	0.0161652
PGRMC1	0.39412	0.0161711
RBMS2	-0.314337	0.0161824
U2AF1	0.263952	0.0161891
ZDHHC24	-0.299949	0.0162094
USP13	0.463413	0.0162186
C19orf24	0.597157	0.0162255
SAPCD2	0.765312	0.0162262
DDX3P3	-0.705992	0.0162475
NDRG1	-0.739247	0.0162495
ZGRF1	0.617936	0.0162571
FNDC1	-0.829418	0.0162667
ZFP41	-0.274053	0.0163082
CICP27	-0.401276	0.0163199
RRP36	0.250811	0.0163415
SNX33	-0.797928	0.0163807
DUX4L50	-0.454548	0.0163985
DIS3L	0.28011	0.0164268
MMP24-AS1	-0.295631	0.0164515
RBM6	-0.235621	0.0164617
MYH7B	-0.548149	0.0164655
C1orf53	-0.584804	0.0164691
GLG1	-0.505097	0.016481
SNRPGP5	-2.17376	0.0165031
KIF22	0.881158	0.0165037
MPC2	0.491639	0.0165203
HSBP1	0.42563	0.0165321
ACTN4	0.144553	0.0165352
ZNF37A	-0.155779	0.0165358
NME2	0.342876	0.016547
AC093642.5	-0.513967	0.0165532
RABL2A	-0.595502	0.0165602
TUFM	0.488944	0.0165737
MBD5	-0.460638	0.0165756
TOPBP1	0.696693	0.0166113
SLC7A9	-0.748341	0.0166528
KIAA0513	-0.456421	0.0166551
SDHDP6	-2.76025	0.0166666
STX4	-0.427444	0.0166673
RP11-438J1.1	-0.510639	0.016717
HBA2	2.7321	0.0167231
CHCHD3	0.426032	0.0167278
FAM111B	0.605512	0.0167281
TET1	-0.555241	0.0167343
HOXB5	-0.675742	0.0167737
RP11-356I18.1	-0.536856	0.0167875
GTSE1	0.944338	0.0168188
C2orf69	0.443982	0.0168219
ZNF33BP1	-0.485933	0.0168231
SWT1	-0.597546	0.0168236
TRMT13	-0.486679	0.016833
ADAMTS13	-0.418548	0.0168355
ANP32B	0.550559	0.0168368
PLPP4	-0.37825	0.0168376
DOLPP1	0.391667	0.0168437
NNAT	-1.31947	0.0168724
CX3CR1	2.14271	0.0168803
ZNF514	-0.473095	0.016883
DTYMK	0.747147	0.0168873
UBE2G1	0.14226	0.0168931
H2AFY	0.32736	0.0169046
TOP2A	1.03228	0.0169136
NOLC1	0.382186	0.0169188
FOLH1	-0.831572	0.0169301
CPSF7	0.30238	0.0169375
UBE2L3	0.289465	0.0169734
AC009237.8	-0.384932	0.0169813
PSMF1	0.291775	0.0169841
CLEC2D	-0.299177	0.0169887
CDK4	0.397871	0.0170035
CATSPERG	-0.522682	0.017038
HARS	0.340797	0.0170414
ITGA7	-0.376553	0.017054
PIK3IP1	-0.467196	0.017058
NNT	-0.224149	0.0170626
C11orf98	0.391953	0.0170798
TRHDE	0.609794	0.0170862
GRB10	-0.548937	0.0171001
HSD17B2	-0.302574	0.0171105
RPGRIP1L	0.175757	0.0171192
HTT	-0.172389	0.0171248
PLXNA3	-0.61524	0.0171318
CCT3	0.453271	0.0171414
ZNF623	-0.265001	0.0171421
DCAF13	0.36403	0.0171444
PDXDC2P	-0.506187	0.0171491
CFAP99	-0.549846	0.0171521
AGAP6	-0.275432	0.0171673
ZHX2	-0.65363	0.017184
ATP11A	-0.190423	0.0172251
GINS1	0.834752	0.0172506
HSD17B10	0.394627	0.0172802
STAG3L1	-0.775814	0.0172896
CSPG4P12	-0.279351	0.017311
CEP295NL	-0.962983	0.0173149
RNF26	0.618098	0.017318
FAM160B2	-0.315895	0.0173416
EDN2	-1.62148	0.0173601
PLEC	-0.374225	0.0173805
COPS4	0.327484	0.0173844
FANCA	0.874196	0.0173902
NPM1	0.428122	0.0174008
PDE9A	-0.517836	0.0174078
ABCF2	0.406487	0.0174288
HOMEZ	-0.286261	0.017464
ATM	-0.194708	0.0174677
FER1L4	-0.443097	0.0174756
ALOX12	-0.6107	0.0174771
RAB5B	-0.26429	0.0174831
MSN	0.215236	0.0175408
EI24	0.439782	0.0175766
AVIL	-0.368583	0.0175796
TAGLN	-0.680612	0.0176081
TBC1D8	-0.305636	0.017615
GIPR	-0.603933	0.0176303
PLEKHH1	-0.41963	0.0176446
FHL3	-0.583358	0.0176467
PPP3CA	-0.130736	0.0176477
RP11-820K3.3	-0.549998	0.0176567
FAM177A1	-0.2215	0.0176616
NEDD4	-0.239565	0.0176671
MRPL11	0.590517	0.0176755
OIP5	0.841322	0.0176764
TUBA1C	0.766064	0.0176978
ANKEF1	0.331438	0.0177005
GNPNAT1	0.288831	0.0177119
PRICKLE4	-0.859492	0.0177217
C1QBP	0.681811	0.0177289
RAET1K	-0.480526	0.0177317
PLEKHM1P1	-0.441764	0.0177498
RCAN2	-0.798474	0.0177511
TMEM267	0.353797	0.0177781
PRKACA	0.186744	0.0177909
KIF18B	1.08054	0.017797
BRCA2	0.588407	0.0177995
NCAPH2	0.574412	0.0178162
ENO2	-0.799463	0.0178258
VN1R84P	-1.16772	0.0178357
PTTG1	0.870101	0.0178435
YPEL2	-0.835418	0.0178474
ALG1	0.538884	0.0178485
ATP6V0CP2	5	0.017858
THSD4	-0.465723	0.0178589
PDCD5	0.432572	0.0178719
BDH2	-0.339332	0.0178817
HAUS6	0.47474	0.0178848
AP2S1	0.486594	0.0178919
FARSA	0.353846	0.0179075
TMEM70	0.540685	0.0179135
RAC2	-0.298166	0.0179358
PACS1	-0.182548	0.0179756
XRCC5	0.469562	0.0180109
AACSP1	-0.473931	0.0180438
TBC1D31	0.458256	0.0180438
SLC16A14	0.751814	0.0180746
SYBU	0.538137	0.0180935
TRIM59	0.575735	0.0180987
TUBG1	0.714938	0.018133
LCAT	-0.479434	0.0181364
H2AFX	0.990905	0.0181476
ENOPH1	0.611335	0.0181513
THOC7	0.376165	0.0181569
MC2R	-0.894579	0.0181597
COX7BP1	-0.819677	0.0181656
KCNE4	-0.255758	0.0181693
FKBP1AP2	-1.32789	0.0181896
MMP17	-0.46933	0.0181968
FAM134C	-0.35433	0.0182049
ZNF17	-0.443444	0.0182327
ERCC3	0.587438	0.0182379
TRA2B	0.158909	0.0182673
ADGRG6	-0.471608	0.018269
DUT	0.748386	0.0182753
DDX39A	0.652662	0.0182806
CTC-250P20.1	-0.61694	0.01829
PARP6	-0.273499	0.0182977
MTBP	0.579191	0.0183056
ANKRD18A	0.42912	0.0183108
CFL1	0.421147	0.0183385
HPRT1	0.505585	0.0183567
LDHAP7	0.758695	0.0183923
FBXL20	-0.568915	0.0184104
AP1G2	-0.27924	0.0184111
CCDC39	-0.72477	0.0184358
UBE2V2	0.29847	0.0184748
NUTM2D	-0.293905	0.0184926
SOX4	-0.533846	0.0184954
HDAC5	-0.357835	0.0185346
RBM10	0.225725	0.0185517
HERC4	-0.274237	0.0185588
GOLGA8B	-0.548372	0.0185627
MLH1	0.487931	0.0185662
HECTD4	-0.22714	0.0186134
NUP50	0.421191	0.0186217
ITGB3BP	0.596276	0.018622
PAQR6	-0.514578	0.0186487
ZRANB2	-0.236492	0.0186545
CENPN	0.776368	0.018655
USP20	-0.427141	0.0186656
FLVCR2	-0.71284	0.0186858
VNN2	1.47195	0.0186986
MRPS16	0.29247	0.0187038
NDUFB5	0.241563	0.0187077
ATAT1	-0.716753	0.018724
RPL7AP11	1.85564	0.0187386
VDAC3	0.527395	0.0187394
MOB3C	-0.490631	0.0187514
COPS9	0.316582	0.018765
SNU13	0.342266	0.0187724
FBXW8	-0.432907	0.0187729
PLOD1	-0.20891	0.0187944
MAGOHB	0.434861	0.0187954
ERCC2	-0.0932475	0.0188169
ZNF559	-0.454215	0.0188491
SCG3	-0.354726	0.0188647
DDN	0.477091	0.0188821
PI4KA	-0.163508	0.0188835
FBXL16	-0.17327	0.018889
ODF3	-0.707923	0.0189018
LARP4	0.258704	0.0189505
KNL1	0.999408	0.0189571
BLK	-0.843712	0.0189707
TIMM10	0.55138	0.0189787
KIF11	1.01851	0.0189823
NUMB	-0.319284	0.0189922
FLNB	-0.391861	0.0189958
RP11-505K9.4	-0.72213	0.0190029
ZCCHC7	-0.185506	0.0190119
C2orf48	0.849558	0.0190172
ANKRD18EP	-0.248867	0.0190354
MCMBP	0.603862	0.0190494
SGO2	0.519413	0.0190558
SPDL1	0.707319	0.0190752
RPA3	1.09496	0.0191141
ALS2CL	-0.711047	0.019119
LZTS2	-0.174117	0.0191214
PKMYT1	1.19839	0.0191226
PDE6A	-0.253758	0.0191328
RANGAP1	0.557873	0.019161
HNRNPA0	0.328645	0.0191716
RAB8A	0.337002	0.0191892
PTPRS	-0.281917	0.0191927
PTK6	-0.515642	0.0192227
MT-CO1	-0.35892	0.0192448
SPPL3	-0.206163	0.0192509
BBS1	-0.317891	0.0192796
TRIM52	-0.243649	0.0192827
PSMG1	0.517351	0.0192854
EXD3	-0.794939	0.019289
AFG3L1P	0.225474	0.019306
MON2	-0.379827	0.0193071
GMPS	0.550244	0.0193188
IZUMO1	-0.305259	0.019321
COL6A1	-0.53573	0.0193251
ICMT	0.514327	0.0193285
SOCS2	0.419506	0.0193289
HCCS	0.281832	0.0193316
NFAT5	-0.545549	0.0193409
HLA-E	-0.351905	0.0193632
MTHFD2	0.581169	0.019375
ZNF302	-0.516718	0.019395
CLSPN	0.942787	0.0194045
ATP5F1	0.600705	0.0194079
FAM25E	5	0.0194149
HS3ST2	-0.726049	0.0194166
PPM1J	-0.505949	0.0194225
EHD1	-0.461765	0.0194316
SMURF2P1	-0.157072	0.0194649
CTB-133G6.1	-3.31118	0.0194866
DENND5B	-0.435537	0.0195023
RP5-1065J22.4	-0.754558	0.0195031
NDC80	0.775648	0.0195114
AIMP1P2	-0.951409	0.0195272
ESD	0.428516	0.0195352
BICDL2	-0.487112	0.0195358
RAB22A	-0.182827	0.019565
RPL5P21	-0.96258	0.0195685
SORCS2	-0.893785	0.0195698
TMEM61	-1.16612	0.019575
RP11-309L24.4	-0.799931	0.0195826
CDKN2B	-0.658158	0.019583
PGM2L1	-0.634253	0.0195845
DPY30	0.284396	0.0195916
BCCIP	0.444098	0.0196102
NMNAT3	-0.560518	0.0196359
SENP7	-0.412214	0.0196402
RP11-141C7.2	-0.505108	0.0196462
SRSF10	0.35154	0.019653
BUB3	0.616946	0.0196539
RB1CC1	-0.44466	0.019655
RP11-407P15.2	-1.12785	0.0196614
LPCAT2	-0.438636	0.0196836
TARS	0.247318	0.01969
PCBP1	0.367074	0.0197001
RPL12P44	-0.704866	0.0197073
TP73	0.392748	0.0197203
UBBP2	1.07343	0.0197393
PSMA3	0.323309	0.0197614
POLD1	0.508368	0.0197623
SCART1	-0.537719	0.0197777
TEX9	-0.231135	0.0197811
HTR1DP1	-0.700675	0.0197811
TEAD4	0.838743	0.0197839
CYP4V2	-0.375985	0.0198197
TPX2	0.999101	0.0198343
HSPA8	0.728435	0.019837
NEURL1B	0.532316	0.0198391
CSPG4P11	-0.569687	0.0198509
RBMS1	-0.420769	0.0198517
YWHAQ	0.426815	0.0198868
SRSF9	0.178471	0.0199174
FBXO7	0.0886909	0.0199219
EIF4H	0.338914	0.0199611
ZFP36L1	-0.285273	0.019962
BOD1L1	-0.242989	0.0199636
PSMB5	0.479295	0.0199662
RASSF4	-0.518687	0.0199692
TUBBP1	1.2465	0.0199763
RAVER1	0.330218	0.0199859
FOXP1	-0.47201	0.0199909
HIST1H1E	0.841269	0.0199957
DDX58	-0.393602	0.0200185
SRRM2	-0.202907	0.0200227
MELK	1.11888	0.0200442
VRK1	0.800102	0.0200736
FAM234A	-0.385289	0.020079
GOLGA6L4	-0.564922	0.0200794
RNF213	-0.437376	0.0200875
PNPLA2	-0.465587	0.0201354
FANCG	0.668829	0.0201403
TPBG	-0.412445	0.0201414
ZBTB22	-0.711111	0.0201736
PDPK1	-0.213033	0.0202012
CTSO	-0.724461	0.020243
POLR2L	0.393764	0.020244
HIGD1A	0.436474	0.0202506
NDUFS3	0.422321	0.0202598
SMURF2	-0.335041	0.0202748
WASH7P	-0.340894	0.020276
CLPP	0.399597	0.0202819
HARBI1	-0.322188	0.0202894
TEP1	-0.471357	0.0202921
CCT2	0.495257	0.0202941
RUVBL1	0.408631	0.0203544
BMP2KL	-0.928739	0.0203736
TCN1	0.742544	0.0203804
TCF7L2	-0.411596	0.0203858
NBPF11	-0.342501	0.0203884
GDPD5	-0.318606	0.0203885
PSMB6	0.485928	0.0203913
ISOC2	0.23492	0.0203935
RP11-488L18.4	0.190047	0.0204034
TBC1D3P5	-0.696715	0.020416
ASPM	0.89624	0.0204222
NFKBIA	-0.281881	0.020431
KIAA1462	-0.365235	0.0204557
ILF2	0.469912	0.0204691
VPS39	-0.317335	0.0205291
COTL1	0.494745	0.0205431
UBE2Q2P1	-0.596467	0.0205697
NPAS3	-3.05957	0.0205698
CSPG4P10	-0.504049	0.0205783
GRIPAP1	-0.586229	0.0205831
TGFBRAP1	0.306836	0.0206085
TK1	0.920542	0.020631
CATSPER3	0.377756	0.0206737
SAT2	-0.373105	0.0207099
DTNA	-0.397149	0.0207269
PLD2	-0.336446	0.0207352
TBCB	0.224578	0.0207419
C2CD4C	-0.405511	0.0207425
STIL	0.821095	0.020762
NSFL1C	0.0995248	0.0207696
CHD2	-0.294334	0.0207743
RUFY3	-0.278873	0.0207886
TLR6	0.575532	0.0207924
HGFAC	-1.34011	0.0208225
RUSC1	0.589888	0.0208316
ZNF92	0.342165	0.0208844
COMMD4	0.778882	0.0208921
DDX55	0.181833	0.020896
HIST1H2AK	1.36728	0.0209124
SAMD5	-0.215612	0.0209181
ZNF782	-0.300138	0.0209499
UVSSA	-0.260504	0.0209508
EZH2	0.606936	0.0209612
RP11-47I22.4	-0.209607	0.0209624
SLC29A3	-0.43789	0.0209731
TRPC5	-0.602025	0.0209871
SCIN	-0.384674	0.0209961
TMEM167B	-0.28808	0.0209976
MRPS15	0.348541	0.0210116
RP11-169L17.3	-0.337442	0.0210127
PDE4C	-0.390587	0.0210739
FAM193B	-0.321962	0.0210901
LRRN2	-0.394263	0.0211228
L1CAM	-0.629466	0.0211261
PAICS	0.567782	0.021136
L3MBTL3	-0.527323	0.0211363
TMEM160	0.608852	0.0211401
MTPN	0.376071	0.0211522
KIZ	-0.520619	0.0211721
PCDHB12	-0.660273	0.0211868
FBXL13	-0.295065	0.0211892
KIAA1671	-0.159488	0.0212043
CYCS	0.505104	0.0212247
MMP25	-0.490193	0.0212375
TYMS	0.981022	0.0212428
PSMA6	0.376118	0.021256
ADH1C	-2.2269	0.0212616
ST13P10	-0.977011	0.0212736
KCNC4	-0.535519	0.0212819
ZNF142	0.362095	0.0212869
GTF2IP20	-0.26531	0.0212898
KRT8P23	2.14463	0.0212998
RALGPS1	-0.145083	0.021305
RP11-487E1.2	-1.48551	0.0213109
DNAJC27	-0.430677	0.021315
TSR2	0.184873	0.0213206
TLE6	-0.515765	0.0213274
ADRA1D	-1.66916	0.0213312
RP11-647O20.1	-0.936108	0.0213359
NCAPD3	0.853801	0.0213573
LIG1	0.630229	0.0213632
PPP1R7	0.3537	0.0213761
MYO1D	-0.253703	0.0213821
TUBA1B	0.962383	0.0213912
GLB1L	-0.262355	0.0213998
TMEM19	0.332759	0.0214008
SOX6	-0.461397	0.0214073
LAP3	0.337799	0.0214438
ZNF761	-0.323681	0.0214472
SCG2	-0.460144	0.0214585
RP11-308D16.2	-0.247674	0.0214593
UBE2V1P1	-0.915686	0.0214602
TUBB	0.865323	0.0214736
AFF1	-0.626029	0.0214802
JMJD8	0.44507	0.0214827
MPV17L	-0.160032	0.0214832
NAA40	-0.14579	0.0214887
LRRC4B	-0.722595	0.0214903
PPARGC1A	-1.32699	0.0215097
RP5-1100H13.3	-0.486232	0.0215107
USB1	0.226707	0.0215127
GPD2	0.614613	0.0215205
C4A	-1.23617	0.0215364
PLEKHD1	-0.287292	0.0215385
SENP3	0.434796	0.0215582
ARHGEF40	-0.701611	0.0215671
DCLK3	-1.4866	0.0215696
ZNF596	-0.564861	0.02157
DHX9	0.271812	0.0215724
NAA60	-0.146836	0.0215728
PAM	-0.0823816	0.0215742
CTDSP1	-0.229472	0.0215857
PIP4K2B	-0.253532	0.0216089
ING4	-0.664494	0.0216332
PCGF3	-0.237499	0.0216401
GS1-259H13.2	-0.597499	0.0216403
GM2A	-0.249697	0.0216606
AAMDC	-0.431038	0.021675
TMEM106C	0.570245	0.0216813
LSM4	0.557818	0.0216943
EEF1E1	0.410461	0.0217033
CTC-260F20.3	-0.320981	0.0217255
FAM122B	0.58646	0.0217305
PPP5D1	-0.207149	0.0217374
EPOR	-0.554698	0.0217433
RPA2	0.686251	0.0217571
EIF2S2P4	-2.53229	0.0217615
RTKN2	0.504607	0.021792
BANF1P2	-1.6457	0.0217936
PCDHGA1	-0.41422	0.0218169
RGL2	-0.363496	0.0218263
TRIM66	-0.458967	0.0218559
THAP2	-0.267088	0.021858
RP11-75A9.3	-0.182931	0.0218602
RFTN1	-0.276607	0.0218693
RCC1L	0.269877	0.0218769
TRAIP	1.0075	0.0218807
LTBP3	-0.437991	0.0218825
EIF3M	0.249174	0.0219224
ELFN2	-0.336366	0.0219599
BUB1B	1.02286	0.0219694
TUBGCP3	0.475078	0.0219708
GNPDA1	0.244769	0.0219855
MCM4	0.618012	0.0219865
GYPA	-0.969657	0.0219871
TNFAIP8L3	-0.546784	0.022033
FAM134B	-0.342593	0.0220346
CKAP2L	0.983037	0.0220475
UBE2CP1	-0.671022	0.0220771
MAFA	-0.8683	0.0220904
RP11-22B23.1	0.626419	0.0220939
RAD51C	0.50972	0.0220979
KIF1A	-0.843398	0.0220995
USP14	0.48969	0.0220999
EIF5B	0.309183	0.0221073
DTL	1.08173	0.0221238
SNRPA1	0.347999	0.0221283
AVEN	0.825534	0.0221584
SLC39A10	-0.261099	0.0221873
MIPEP	0.58618	0.0221978
CHST4	-0.610762	0.022242
CPE	-0.229872	0.0222475
RPL26L1	0.508129	0.0222485
MOB1B	-0.316211	0.0222546
ZNF181	-0.57897	0.0222562
FAM96A	0.452982	0.0222651
NUDT21	0.387066	0.0222869
PSMD14	0.64715	0.0223014
RWDD1	0.45103	0.0223214
POLE3	0.534127	0.0223401
CNOT9	0.391368	0.0223468
FAM229A	-0.66659	0.0223475
MAP3K2	-0.350161	0.0223891
TVP23CP1	-0.526684	0.0224109
MYO15A	-0.493187	0.0224127
PTBP1	0.532332	0.0224368
MLPH	-0.43745	0.0224608
BLOC1S1	0.417611	0.0224973
TPM3P7	-0.555917	0.0225134
TMEM106A	-0.367914	0.0225137
RHBDF1	-0.542025	0.0225198
OGT	-0.409708	0.0225526
FOXO3B	-0.313312	0.0225827
FRK	-0.240906	0.0225845
MAPK3	-0.209025	0.0225864
SERPINE2	-0.469419	0.0225901
ZWILCH	0.608158	0.0226208
ECE2	0.569852	0.0226215
ERLIN1	0.339911	0.0226289
TVP23C	-0.571413	0.0226364
SYNM	-0.413578	0.022639
PRR11	0.616439	0.0226478
ABHD12B	-0.458181	0.0226698
RAD18	0.826231	0.0226778
CDH15	-0.44191	0.0226823
MROH1	-0.298612	0.0226965
COL25A1	-1.81817	0.0227045
RP11-277P12.6	-0.689146	0.0227146
ATP5C1	0.33809	0.0227775
HIVEP1	-0.379	0.0227823
GLA	0.963967	0.0228122
ARL4A	0.314118	0.0228229
ITPK1	0.282819	0.0228264
CHAF1B	0.565775	0.0228335
DPY19L2P2	-0.345375	0.0228462
ENDOV	-0.280369	0.0228722
IKBKE	-0.3446	0.0228921
XRN2	0.214817	0.0228958
GIGYF2	-0.25473	0.0229031
RP11-74M13.5	-0.862131	0.0229065
MAGEA10	-0.189458	0.0229321
KDM4C	-0.478755	0.0229507
PRPF31	0.228296	0.0229671
RTN4	0.286371	0.0229732
SUCLG1	0.264061	0.022975
SKP2	0.764543	0.0229906
TRPV3	-0.41365	0.0229964
USF3	-0.225463	0.023047
ATP5E	0.363495	0.0230501
UNG	0.602655	0.0230541
PSME3	0.511704	0.0231006
RP11-430H12.2	-0.324622	0.0231018
RP11-15E1.6	-3.17357	0.023109
LLGL2	-0.306362	0.0231111
RP11-228M15.1	-0.599697	0.023135
MTHFR	-0.447442	0.0231522
SMIM18	-0.498197	0.0231525
HLA-DOA	-0.406571	0.0231611
PPIF	0.690278	0.0231735
TMEM254	-0.269573	0.0231862
RP5-916O11.3	-0.534151	0.0232412
AL513122.2	-0.679769	0.0232517
NMRK1	-0.395964	0.0232661
TCF7L1	-0.267409	0.0232721
RPL7P7	-0.505231	0.0232842
GPR176	-0.800119	0.0233136
ITGAE	0.436438	0.0233237
RPL21P32	-0.710452	0.023327
GOLT1A	-0.402512	0.0233467
RP5-1063M23.3	-0.273742	0.0233623
KPNA5	-0.189456	0.0233638
TNS2	-0.425855	0.0234021
TMEM190	-0.603233	0.0234231
CYP3A5	-0.166238	0.0234595
LPAR2	-0.183428	0.02349
MPC1	0.159451	0.0234976
SF3B3	0.365462	0.0235245
MYRF	-0.318823	0.0235458
PLK1	1.07989	0.0235859
C16orf95	0.408332	0.0235952
RBM14	0.308608	0.0236108
RP11-589M4.4	-0.654045	0.0236353
MIA3	-0.205415	0.0236449
DTX2P1	-0.52435	0.0236555
FAM49B	0.192125	0.0236937
BRI3BP	0.482116	0.0237064
RPL31P50	-2.00085	0.0237164
NUCKS1	0.410847	0.0237192
CCDC120	-0.495255	0.0237233
B4GALT4	-0.345593	0.0237291
SETP5	-0.422997	0.0237321
TSC22D3	-0.404535	0.0237406
TMEM237	0.47128	0.0237661
USP32	-0.245606	0.0237669
PEBP1	0.310172	0.0237757
AMIGO2	0.492681	0.023778
CDC23	0.210898	0.0237799
NANOGP6	-0.721441	0.0238081
FZD4	-0.42519	0.0238121
NUMA1	-0.14632	0.0238265
NEK6	-0.197643	0.0238313
ADAMTS7	-0.426954	0.0238448
GUSB	0.251792	0.0238945
LMOD3	-0.49299	0.0239092
SRRM1	0.200922	0.0239124
SLC5A1	-0.828538	0.0239157
NUP210	0.550955	0.0239242
SULT1C2P1	-0.351082	0.0239289
AKR1B15	-0.219094	0.0239551
RAD21	0.448953	0.0240043
CH17-258A22.4	-0.503299	0.0240572
WDR66	-0.389153	0.0240764
RIMKLBP2	-0.380667	0.0240792
ACSM3	-0.298417	0.0240853
MGME1	0.723665	0.024091
ZNF578	-0.217448	0.0240916
CBFA2T3	-0.245844	0.0241072
INO80C	-0.177539	0.0241215
CLEC2B	-0.892663	0.0241298
CEP97	0.488686	0.0241352
SAT1	-1.14237	0.0241414
RIPK2	0.202704	0.0241769
C7orf25	-0.85566	0.0241779
NFU1	0.35836	0.0242234
PSMC4	0.405709	0.0242371
[truncated: 22,783 more rows]
