# Supplementary material for: Tumor acidosis-induced DNA damage response and tetraploidy enhance sensitivity to ATM and ATR inhibitors
Source: EMBO Rep. 2024 Feb 16;25(3):29. doi: 10.1038/s44319-024-00089-7 (PMC10933359; doi:10.1038/s44319-024-00089-7)
Supplement: Supplementary file 3 — Source Data Fig. 1 [file 44319_2024_89_MOESM3_ESM.zip]

Archive with 8 entries (5 files):
- Figure 1/1B/
- Figure 1/1B/Alexa 568 pHLIP.tif
- Figure 1/1B/Alexa 594 K-pHLIP.tif
- Figure 1/1B/Fig 1B_pHLIP signal.xlsx
- Figure 1/1D/
- Figure 1/1D/1D_pHLIP-based FACS.fcs
- Figure 1/1E/
- Figure 1/1E/Fig 1E_volcano-plot.xlsx
