# Supplementary material for: Tumor acidosis-induced DNA damage response and tetraploidy enhance sensitivity to ATM and ATR inhibitors
Source: EMBO Rep. 2024 Feb 16;25(3):29. doi: 10.1038/s44319-024-00089-7 (PMC10933359; doi:10.1038/s44319-024-00089-7)
Supplement: Supplementary file 3 — Source Data Fig. 1 [file 44319_2024_89_MOESM3_ESM.zip › Figure 1/1B/Fig 1B_pHLIP signal.xlsx]

## Sheet: Fig 1B
		Alexa signal (a.u.)
		pHLIP			K-pHLIP
		replicate 1	replicate 2	replicate 3	replicate 1	replicate 2	replicate 3
	<50	34	33	21	37	41	25
	50-100	17	10	12	7	4	6
	>100	301	288	376	2	2	1
