# Supplementary material for: Tumor acidosis-induced DNA damage response and tetraploidy enhance sensitivity to ATM and ATR inhibitors
Source: EMBO Rep. 2024 Feb 16;25(3):29. doi: 10.1038/s44319-024-00089-7 (PMC10933359; doi:10.1038/s44319-024-00089-7)
Supplement: Supplementary file 4 — Source Data Fig. 3 [file 44319_2024_89_MOESM4_ESM.zip]

Archive with 9 entries (5 files):
- Figure 3/3A/
- Figure 3/3A/HCT116 pH6,5.fcs
- Figure 3/3A/HCT116 pH7,4.fcs
- Figure 3/3B/
- Figure 3/3B/Fig 3B_tetraploidy.xlsx
- Figure 3/3C/
- Figure 3/3C/Fig 3C_ATM pathway WP2516_z-score.xlsx
- Figure 3/3D/
- Figure 3/3D/Fig 3D_ATR pathway WP4016_z-score.xlsx
