# Supplementary material for: Tumor acidosis-induced DNA damage response and tetraploidy enhance sensitivity to ATM and ATR inhibitors
Source: EMBO Rep. 2024 Feb 16;25(3):29. doi: 10.1038/s44319-024-00089-7 (PMC10933359; doi:10.1038/s44319-024-00089-7)
Supplement: Supplementary file 4 — Source Data Fig. 3 [file 44319_2024_89_MOESM4_ESM.zip › Figure 3/3B/Fig 3B_tetraploidy.xlsx]

## Sheet: Fig 3B
		Tetraploidy (%)					Statistics	Tetraploïds_HCT116 pH7.4 vs 6.5_n=3
		replicate 1	replicate 2	replicate 3
	pH 7.4	1.24	0.48	0.83			Column B	pH 6.5
	pH 6.5	16.3	17	30.1			vs.	vs.
							Column A	pH 7.4
							Unpaired t test
							P value	0.0107
							P value summary	*
							Significantly different (P < 0.05)?	Yes
							One- or two-tailed P value?	Two-tailed
							t, df	t=4.514, df=4
							How big is the difference?
							Mean of column A	0.85
							Mean of column B	21.13
							Difference between means (B - A) ± SEM	20.28 ± 4.493
							95% confidence interval	7.808 to 32.76
							R squared (eta squared)	0.8359
							F test to compare variances
							F, DFn, Dfd	417.6, 2, 2
							P value	0.0048
							P value summary	**
							Significantly different (P < 0.05)?	Yes
							Data analyzed
							Sample size, column A	3
							Sample size, column B	3
