# Supplementary material for: Tumor acidosis-induced DNA damage response and tetraploidy enhance sensitivity to ATM and ATR inhibitors
Source: EMBO Rep. 2024 Feb 16;25(3):29. doi: 10.1038/s44319-024-00089-7 (PMC10933359; doi:10.1038/s44319-024-00089-7)
Supplement: Supplementary file 4 — Source Data Fig. 3 [file 44319_2024_89_MOESM4_ESM.zip › Figure 3/3C/Fig 3C_ATM pathway WP2516_z-score.xlsx]

## Sheet: Fig 3C
		ATM pathway (WP2516)
		non-acidic			acidic
		R1	R2	R3	R1	R2	R3
	BRCA1	-1.54857	-0.733143	-0.173603	0.896642	0.691048	0.867628
	CHEK1	-1.31794	-1.02347	-0.15038	0.639891	0.740556	1.11133
	CDK2	-1.31512	-0.84856	-0.440923	0.712174	0.775706	1.11673
	CCNE1	-1.25933	-0.808086	-0.50989	0.657347	0.62393	1.29603
	H2AFX	-1.63354	-0.48585	-0.312781	0.713828	0.782513	0.935831
	CCNB1	-1.56892	-0.651659	-0.182933	0.556964	1.10393	0.74262
	RAD51	-1.72035	-0.544004	-0.0217821	0.766794	0.729529	0.789811
	CDC25A	-1.26689	-0.812372	-0.552607	0.602083	1.0747	0.95508
	CDC25C	-1.20192	-0.872673	-0.501645	0.845654	1.27124	0.459348
	CDK1	-1.46681	-0.749135	-0.315552	0.672739	0.867665	0.991094
		Values expressed as z-score
