# Supplementary material for: Tumor acidosis-induced DNA damage response and tetraploidy enhance sensitivity to ATM and ATR inhibitors
Source: EMBO Rep. 2024 Feb 16;25(3):29. doi: 10.1038/s44319-024-00089-7 (PMC10933359; doi:10.1038/s44319-024-00089-7)
Supplement: Supplementary file 4 — Source Data Fig. 3 [file 44319_2024_89_MOESM4_ESM.zip › Figure 3/3D/Fig 3D_ATR pathway WP4016_z-score.xlsx]

## Sheet: Fig 3D
		ATR pathway (WP4016)
		non-acidic			acidic
		R1	R2	R3	R1	R2	R3
	PARP1	-1.18578	-1.01957	-0.414591	1.06907	0.639352	0.911513
	RPA1	-1.30884	-0.753532	-0.522102	0.733217	1.23817	0.613078
	BRCA2	-1.49518	-0.588394	-0.47273	0.909885	0.899108	0.74731
	BRCA1	-1.54857	-0.733143	-0.173603	0.896642	0.691048	0.867628
	RBBP8	-1.48054	-0.545072	-0.4764	0.47145	1.02216	1.0084
	CHEK1	-1.31794	-1.02347	-0.15038	0.639891	0.740556	1.11133
	RECQL	-1.30476	-1.14754	0.021956	0.729581	0.879406	0.821358
	RPA2	-1.56117	-0.680008	-0.207446	0.62524	0.956579	0.866801
	CDK2	-1.31512	-0.84856	-0.440923	0.712174	0.775706	1.11673
	TOPBP1	-1.48094	-0.744962	-0.182717	0.42317	1.17766	0.807782
	BRIP1	-1.54199	-0.685388	-0.223397	0.988755	0.898696	0.563319
	USP1	-1.50617	-0.76997	-0.162059	0.620216	0.715162	1.10282
	RECQL4	-1.5612	-0.476142	-0.467311	0.802913	0.962556	0.739181
	RMI1	-1.59374	-0.565655	-0.224225	0.461462	0.839675	1.08248
	MCM2	-1.69003	-0.428666	-0.248421	0.79343	0.91044	0.663248
	FANCA	-1.56855	-0.663141	-0.222648	0.770268	0.981608	0.702463
	FOXM1	-1.3664	-0.80807	-0.441622	0.886169	0.824199	0.905726
	BARD1	-1.66762	-0.568474	-0.119593	0.765163	0.9202	0.670325
	CLSPN	-1.5585	-0.591241	-0.353835	0.797908	0.902955	0.802709
	E2F1	-1.58604	-0.356776	-0.47654	0.998045	0.959595	0.461715
	PCNA	-1.39299	-0.847389	-0.32484	0.688324	0.958933	0.917961
	H2AFX	-1.63354	-0.48585	-0.312781	0.713828	0.782513	0.935831
	RAD51	-1.72035	-0.544004	-0.0217821	0.766794	0.729529	0.789811
	FEN1	-1.61536	-0.540411	-0.282124	0.712881	0.969615	0.755397
	PLK1	-1.58224	-0.645655	-0.235245	0.792359	0.816263	0.854515
	FANCI	-1.40688	-0.785268	-0.380592	0.684502	1.00704	0.881202
	CDC45	-1.47124	-0.80241	-0.236247	0.922454	0.905231	0.682212
	MSH2	-1.29129	-0.961098	-0.359441	0.810063	0.888925	0.91284
	EXO1	-1.5769	-0.80044	0.0494554	0.584153	0.937788	0.805947
	CDC25C	-1.20192	-0.872673	-0.501645	0.845654	1.27124	0.459348
	CDK1	-1.46681	-0.749135	-0.315552	0.672739	0.867665	0.991094
		All values are expressed as z-score:
