# Supplementary material for: Tumor acidosis-induced DNA damage response and tetraploidy enhance sensitivity to ATM and ATR inhibitors
Source: EMBO Rep. 2024 Feb 16;25(3):29. doi: 10.1038/s44319-024-00089-7 (PMC10933359; doi:10.1038/s44319-024-00089-7)
Supplement: Supplementary file 5 — Source Data Fig. 4 [file 44319_2024_89_MOESM5_ESM.zip]

Archive with 53 entries (43 files):
- Figure 4/4A/
- Figure 4/4A/4A_Actin.tif
- Figure 4/4A/4A_ATM.tif
- Figure 4/4A/4A_ATR.tif
- Figure 4/4A/4A_CHK1.tif
- Figure 4/4A/4A_CHK2.tif
- Figure 4/4A/4A_p-ATM.tif
- Figure 4/4A/4A_p-ATR.tif
- Figure 4/4A/4A_p-CHK1.tif
- Figure 4/4A/4A_p-CHK2.tif
- Figure 4/4A/Thumbs.db
- Figure 4/4B/
- Figure 4/4B/4B_Actin.tif
- Figure 4/4B/4B_CHK1.tif
- Figure 4/4B/4B_CHK2.tif
- Figure 4/4B/4B_p-CHK1.tif
- Figure 4/4B/4B_p-CHK2.tif
- Figure 4/4C/
- Figure 4/4C/4C_CHK1.tif
- Figure 4/4C/4C_CHK2.tif
- Figure 4/4C/4C_p-CHK1.tif
- Figure 4/4C/4C_p-CHK2.tif
- Figure 4/4C/4C_Tubulin.tif
- Figure 4/4D/
- Figure 4/4D/Fig 4D_Tetraploidy.xlsx
- Figure 4/4E/
- Figure 4/4E/4E_Actin.tif
- Figure 4/4E/4E_ATM.tif
- Figure 4/4E/4E_ATR.tif
- Figure 4/4E/4E_CHK1.tif
- Figure 4/4E/4E_CHK2.tif
- Figure 4/4E/4E_p-ATM.tif
- Figure 4/4E/4E_p-ATR.tif
- Figure 4/4E/4E_p-CHK1.tif
- Figure 4/4E/4E_p-CHK2.tif
- Figure 4/4F/
- Figure 4/4F/4F_Actin.tif
- Figure 4/4F/4F_ATM.tif
- Figure 4/4F/4F_ATR.tif
- Figure 4/4F/4F_CHK1.tif
- Figure 4/4F/4F_CHK2.tif
- Figure 4/4F/4F_p-ATM.tif
- Figure 4/4F/4F_p-ATR.tif
- Figure 4/4F/4F_p-CHK1.tif
- Figure 4/4F/4F_p-CHK2.tif
- Figure 4/4G/
- Figure 4/4G/Fig 4G.xlsx
- Figure 4/4H/
- Figure 4/4H/Fig 4H.xlsx
- Figure 4/4I/
- Figure 4/4I/Fig 4I.xlsx
- Figure 4/4J/
- Figure 4/4J/Fig 4J.xlsx
