# Supplementary material for: Tumor acidosis-induced DNA damage response and tetraploidy enhance sensitivity to ATM and ATR inhibitors
Source: EMBO Rep. 2024 Feb 16;25(3):29. doi: 10.1038/s44319-024-00089-7 (PMC10933359; doi:10.1038/s44319-024-00089-7)
Supplement: Supplementary file 5 — Source Data Fig. 4 [file 44319_2024_89_MOESM5_ESM.zip › Figure 4/4D/Fig 4D_Tetraploidy.xlsx]

## Sheet: Fig 4D
			Tetraploidy (%)				Statistics	Tetraploïds_HCT116 pH7.4 vs 6.5+-5FU_n=3					Multiple comparisons
			replicate 1	replicate 2	replicate 3
	Vehicle	pH 7.4	1.24	0.48	0.83		Two-way ANOVA	Ordinary					Number of families	1
		pH 6.5	16.3	17	13		Alpha	0.05					Number of comparisons per family	6
	5-FU (1 µM)	pH 7.4	1.43	0.7	1.33								Alpha	0.05
		pH 6.5	27.8	29.4	22.2		Source of Variation	% of total variation	P value	P value summary	Significant?
							Interaction	6.103	0.0028	**	Yes		Tukey's multiple comparisons test	Mean Diff.	95.00% CI of diff.	Below threshold?	Summary	Adjusted P Value
							Row Factor	6.813	0.002	**	Yes
							Column Factor	84.38	<0.0001	****	Yes		Vehicle:pH 7.4 vs. Vehicle:pH 6.5	-14.58	-20.31 to -8.861	Yes	***	0.0002
													Vehicle:pH 7.4 vs. 5-FU (1 µM):pH 7.4	-0.3033	-6.026 to 5.419	No	ns	0.9981
							ANOVA table	SS	DF	MS	F (DFn, DFd)	P value	Vehicle:pH 6.5 vs. 5-FU (1 µM):pH 6.5	-11.03	-16.76 to -5.311	Yes	**	0.0012
							Interaction	86.35	1	86.35	F (1, 8) = 18.03	P=0.0028	5-FU (1 µM):pH 7.4 vs. 5-FU (1 µM):pH 6.5	-25.31	-31.04 to -19.59	Yes	****	<0.0001
							Row Factor	96.39	1	96.39	F (1, 8) = 20.13	P=0.0020
							Column Factor	1194	1	1194	F (1, 8) = 249.3	P<0.0001
							Residual	38.32	8	4.79			Test details	Mean 1	Mean 2	Mean Diff.	SE of diff.	N1	N2	q	DF
							Difference between column means						Vehicle:pH 7.4 vs. Vehicle:pH 6.5	0.85	15.43	-14.58	1.787	3	3	11.54	8
							Mean of pH 7.4	1.002					Vehicle:pH 7.4 vs. 5-FU (1 µM):pH 7.4	0.85	1.153	-0.3033	1.787	3	3	0.2401	8
							Mean of pH 6.5	20.95					Vehicle:pH 6.5 vs. 5-FU (1 µM):pH 6.5	15.43	26.47	-11.03	1.787	3	3	8.732	8
							Difference between means	-19.95					5-FU (1 µM):pH 7.4 vs. 5-FU (1 µM):pH 6.5	1.153	26.47	-25.31	1.787	3	3	20.03	8
							SE of difference	1.264
							95% CI of difference	-22.86 to -17.03
							Difference between row means
							Mean of Vehicle	8.142
							Mean of 5-FU (1 µM)	13.81
							Difference between means	-5.668
							SE of difference	1.264
							95% CI of difference	-8.582 to -2.755
							Interaction CI
							Mean diff, A1 - B1	-14.58
							Mean diff, A2 - B2	-25.31
							(A1 -B1) - (A2 - B2)	10.73
							95% CI of difference	4.903 to 16.56
							(B1 - A1) - (B2 - A2)	-10.73
							95% CI of difference	-16.56 to -4.903
							Data summary
							Number of columns (Column Factor)	2
							Number of rows (Row Factor)	2
							Number of values	12
