# Supplementary material for: Tumor acidosis-induced DNA damage response and tetraploidy enhance sensitivity to ATM and ATR inhibitors
Source: EMBO Rep. 2024 Feb 16;25(3):29. doi: 10.1038/s44319-024-00089-7 (PMC10933359; doi:10.1038/s44319-024-00089-7)
Supplement: Supplementary file 5 — Source Data Fig. 4 [file 44319_2024_89_MOESM5_ESM.zip › Figure 4/4G/Fig 4G.xlsx]

## Sheet: Fig 4G
		Relative growth (% of Control)								Statistics	HCT116 pH 7.4 vs 6.5 +-AZD0156						Multiple comparisons
	AZD0156 (µM)	HCT116 pH 7.4								Two-way ANOVA	Ordinary						Tukey's multiple comparisons test	Mean Diff.	95.00% CI of diff.	Below threshold?	Summary	Adjusted P Value
	0	85.772	102.711	101.108	106.455	110.48	93.474			Alpha	0.05
	0.01	84.696	100.899	101.971	101.916	107.677	89.731										0.01:HCT116 pH 7.4 vs. 0.01:HCT116 pH 6.5	9.379	-4.944 to 23.70	No	ns	0.4913
	0.1	88.342	102.137	96.146	86.814	92.152	80.716			Source of Variation	% of total variation	P value	P value summary	Significant?			0.1:HCT116 pH 7.4 vs. 0.1:HCT116 pH 6.5	8.754	-5.568 to 23.08	No	ns	0.5875
	1	83.905	104.58	100.581	92.417	99.708	99.797			Interaction	10.86	0.0075	**	Yes			1:HCT116 pH 7.4 vs. 1:HCT116 pH 6.5	19.11	4.787 to 33.43	Yes	**	0.002
	10	90.367	99.35	87.548	89.545	92.805	92.891			Row Factor	29.46	<0.0001	****	Yes			10:HCT116 pH 7.4 vs. 10:HCT116 pH 6.5	21.11	6.785 to 35.43	Yes	***	0.0004
										Column Factor	25.13	<0.0001	****	Yes
	AZD0156 (µM)	HCT116 pH 6.5															Test details	Mean 1	Mean 2	Mean Diff.	SE of diff.	N1	N2	q	DF
	0	82.967	99.759	103.921	101.507	105.834	106.013			ANOVA table	SS	DF	MS	F (DFn, DFd)	P value
	0.01	77.512	95.158	93.714	86.812	93.899	83.522			Interaction	883.1	4	220.8	F (4, 50) = 3.931	P=0.0075		0.01:HCT116 pH 7.4 vs. 0.01:HCT116 pH 6.5	97.82	88.44	9.379	4.327	6	6	3.066	50
	0.1	70.651	94.506	89.766	76.973	78.028	83.859			Row Factor	2395	4	598.8	F (4, 50) = 10.66	P<0.0001		0.1:HCT116 pH 7.4 vs. 0.1:HCT116 pH 6.5	91.05	82.3	8.754	4.327	6	6	2.861	50
	1	71.577	89.761	76.288	74.944	74.39	79.374			Column Factor	2043	1	2043	F (1, 50) = 36.37	P<0.0001		1:HCT116 pH 7.4 vs. 1:HCT116 pH 6.5	96.83	77.72	19.11	4.327	6	6	6.246	50
	10	70.802	81.332	66.961	72.734	67.151	66.88			Residual	2808	50	56.16				10:HCT116 pH 7.4 vs. 10:HCT116 pH 6.5	92.08	70.98	21.11	4.327	6	6	6.899	50
										Difference between column means
										Mean of HCT116 pH 7.4	95.56
										Mean of HCT116 pH 6.5	83.89
										Difference between means	11.67
										SE of difference	1.935
										95% CI of difference	7.783 to 15.56
										Data summary
										Number of columns (Column Factor)	2
										Number of rows (Row Factor)	5
										Number of values	60
