# Supplementary material for: Tumor acidosis-induced DNA damage response and tetraploidy enhance sensitivity to ATM and ATR inhibitors
Source: EMBO Rep. 2024 Feb 16;25(3):29. doi: 10.1038/s44319-024-00089-7 (PMC10933359; doi:10.1038/s44319-024-00089-7)
Supplement: Supplementary file 5 — Source Data Fig. 4 [file 44319_2024_89_MOESM5_ESM.zip › Figure 4/4H/Fig 4H.xlsx]

## Sheet: Fig 4H
		Relative growth (% of Control)								Statistics	HT-29 pH 7.4 vs 6.5 +-AZD0156						Multiple comparisons
	AZD0156 (µM)	HT-29 pH 7.4								Two-way ANOVA	Ordinary						Tukey's multiple comparisons test	Mean Diff.	95.00% CI of diff.	Below threshold?	Summary	Adjusted P Value
	0	99.747	93.442	101.558	98.28	100.851	106.121			Alpha	0.05
	0.01	105.12	125.643	123.59	122.417	136.061	104.812										0.01:HT-29 pH 7.4 vs. 0.01:HT-29 pH 6.5	34.55	20.95 to 48.15	Yes	****	<0.0001
	0.1	101.861	96.012	108.97	103.052	108.78	125.654			Source of Variation	% of total variation	P value	P value summary	Significant?			0.1:HT-29 pH 7.4 vs. 0.1:HT-29 pH 6.5	30.28	16.68 to 43.88	Yes	****	<0.0001
	1	107.305	97.704	98.369	99.587	96.581	109.539			Interaction	16.73	<0.0001	****	Yes			1:HT-29 pH 7.4 vs. 1:HT-29 pH 6.5	23.35	9.753 to 36.95	Yes	****	<0.0001
	10	93.007	93.275	92.806	91.224	95.915	99.197			Row Factor	16.26	<0.0001	****	Yes			10:HT-29 pH 7.4 vs. 10:HT-29 pH 6.5	15.43	1.827 to 29.03	Yes	*	0.015
										Column Factor	48.1	<0.0001	****	Yes
	AZD0156 (µM)	HT-29 pH 6.5															Test details	Mean 1	Mean 2	Mean Diff.	SE of diff.	N1	N2	q	DF
	0	97.099	100.826	96.813	99.484	94.497	111.281			ANOVA table	SS	DF	MS	F (DFn, DFd)	P value
	0.01	82.502	86.734	80.925	82.021	86.625	91.52			Interaction	2241	4	560.2	F (4, 50) = 11.06	P<0.0001		0.01:HT-29 pH 7.4 vs. 0.01:HT-29 pH 6.5	119.6	85.05	34.55	4.108	6	6	11.89	50
	0.1	82.107	79.554	75.145	74.683	74.968	76.216			Row Factor	2178	4	544.5	F (4, 50) = 10.75	P<0.0001		0.1:HT-29 pH 7.4 vs. 0.1:HT-29 pH 6.5	107.4	77.11	30.28	4.108	6	6	10.42	50
	1	78.762	81.359	74.979	76.668	76.503	80.701			Column Factor	6441	1	6441	F (1, 50) = 127.2	P<0.0001		1:HT-29 pH 7.4 vs. 1:HT-29 pH 6.5	101.5	78.16	23.35	4.108	6	6	8.039	50
	10	70.278	75.073	71.621	70.738	98.025	87.127			Residual	2532	50	50.63				10:HT-29 pH 7.4 vs. 10:HT-29 pH 6.5	94.24	78.81	15.43	4.108	6	6	5.311	50
										Difference between column means
										Mean of HT-29 pH 7.4	104.5
										Mean of HT-29 pH 6.5	83.83
										Difference between means	20.72
										SE of difference	1.837
										95% CI of difference	17.03 to 24.41
										Data summary
										Number of columns (Column Factor)	2
										Number of rows (Row Factor)	5
										Number of values	60
