# Supplementary material for: Tumor acidosis-induced DNA damage response and tetraploidy enhance sensitivity to ATM and ATR inhibitors
Source: EMBO Rep. 2024 Feb 16;25(3):29. doi: 10.1038/s44319-024-00089-7 (PMC10933359; doi:10.1038/s44319-024-00089-7)
Supplement: Supplementary file 5 — Source Data Fig. 4 [file 44319_2024_89_MOESM5_ESM.zip › Figure 4/4I/Fig 4I.xlsx]

## Sheet: Fig 4I
		Relative growth (% of Control)								Statistics	HCT116 pH 7.4 vs 6.5 +-Elimusertib						Multiple comparisons
	Elimusertib (µM)	HCT116 pH 7.4								Two-way ANOVA	Ordinary						Tukey's multiple comparisons test	Mean Diff.	95.00% CI of diff.	Below threshold?	Summary	Adjusted P Value
	0	96.02	122.62	93.72	94.06	91.8	101.77			Alpha	0.05
	0.03	84.68	82.44	87.07	81.15	87.09	94.66										0.03:HCT116 pH 7.4 vs. 0.03:HCT116 pH 6.5	3.977	-7.580 to 15.53	No	ns	0.9779
	0.1	79.23	76.75	74.35	80.62	75.13	90			Source of Variation	% of total variation	P value	P value summary	Significant?			0.1:HCT116 pH 7.4 vs. 0.1:HCT116 pH 6.5	9.773	-1.784 to 21.33	No	ns	0.1647
	0.3	87.6	78.13	75.07	80.8	79.54	77.43			Interaction	6.131	0.0004	***	Yes			0.3:HCT116 pH 7.4 vs. 0.3:HCT116 pH 6.5	23.02	11.46 to 34.58	Yes	****	<0.0001
	1	68.51	65.81	66.34	63.32	62.41	69			Row Factor	73.1	<0.0001	****	Yes			1:HCT116 pH 7.4 vs. 1:HCT116 pH 6.5	8.96	-2.597 to 20.52	No	ns	0.2604
										Column Factor	8.453	<0.0001	****	Yes
	Elimusertib (µM)	HCT116 pH 6.5															Test details	Mean 1	Mean 2	Mean Diff.	SE of diff.	N1	N2	q	DF
	0	95.29	91.84	102.98	97.06	97.12	115.71			ANOVA table	SS	DF	MS	F (DFn, DFd)	P value
	0.03	74.92	80.59	79.11	84.26	84.85	89.5			Interaction	910.1	4	227.5	F (4, 50) = 6.222	P=0.0004		0.03:HCT116 pH 7.4 vs. 0.03:HCT116 pH 6.5	86.18	82.21	3.977	3.491	6	6	1.611	50
	0.1	67.45	66.17	65.65	68.38	74.24	75.55			Row Factor	10851	4	2713	F (4, 50) = 74.19	P<0.0001		0.1:HCT116 pH 7.4 vs. 0.1:HCT116 pH 6.5	79.35	69.57	9.773	3.491	6	6	3.959	50
	0.3	55.46	52.01	54.83	56.89	56.8	64.45			Column Factor	1255	1	1255	F (1, 50) = 34.31	P<0.0001		0.3:HCT116 pH 7.4 vs. 0.3:HCT116 pH 6.5	79.76	56.74	23.02	3.491	6	6	9.325	50
	1	54.95	51.45	54.52	58.22	60.69	61.8			Residual	1828	50	36.57				1:HCT116 pH 7.4 vs. 1:HCT116 pH 6.5	65.9	56.94	8.96	3.491	6	6	3.629	50
										Difference between column means
										Mean of HCT116 pH 7.4	82.24
										Mean of HCT116 pH 6.5	73.09
										Difference between means	9.146
										SE of difference	1.561
										95% CI of difference	6.010 to 12.28
										Data summary
										Number of columns (Column Factor)	2
										Number of rows (Row Factor)	5
										Number of values	60
