# Supplementary material for: Tumor acidosis-induced DNA damage response and tetraploidy enhance sensitivity to ATM and ATR inhibitors
Source: EMBO Rep. 2024 Feb 16;25(3):29. doi: 10.1038/s44319-024-00089-7 (PMC10933359; doi:10.1038/s44319-024-00089-7)
Supplement: Supplementary file 5 — Source Data Fig. 4 [file 44319_2024_89_MOESM5_ESM.zip › Figure 4/4J/Fig 4J.xlsx]

## Sheet: Fig 4J
		Relative growth (% of Control)								Statistics	HT-29 pH 7.4 vs 6.5 +-Elimusertib						Multiple comparisons
	Elimusertib (µM)	HT-29 pH 7.4								Two-way ANOVA	Ordinary						Tukey's multiple comparisons test	Mean Diff.	95.00% CI of diff.	Below threshold?	Summary	Adjusted P Value
	0	95.54	88.19	104.77	100.83	103.81	106.86			Alpha	0.05
	0.03	98.31	111.28	98.99	101.45	116.04	117.15										0.03:HT-29 pH 7.4 vs. 0.03:HT-29 pH 6.5	15.97	1.244 to 30.69	Yes	*	0.0238
	0.1	99.37	96.39	93.31	93.97	107.26	109.89			Source of Variation	% of total variation	P value	P value summary	Significant?			0.1:HT-29 pH 7.4 vs. 0.1:HT-29 pH 6.5	29.39	14.66 to 44.11	Yes	****	<0.0001
	0.3	87.99	85.18	79.32	84.28	86.84	97.03			Interaction	9.087	<0.0001	****	Yes			0.3:HT-29 pH 7.4 vs. 0.3:HT-29 pH 6.5	26.11	11.38 to 40.83	Yes	****	<0.0001
	1	68.12	62.71	57.85	65.7	77.72	76.83			Row Factor	57.82	<0.0001	****	Yes			1:HT-29 pH 7.4 vs. 1:HT-29 pH 6.5	7.32	-7.403 to 22.04	No	ns	0.819
										Column Factor	18.42	<0.0001	****	Yes
	Elimusertib (µM)	HT-29 pH 6.5															Test details	Mean 1	Mean 2	Mean Diff.	SE of diff.	N1	N2	q	DF
	0	88.37	87.66	97.22	104.12	100.63	122			ANOVA table	SS	DF	MS	F (DFn, DFd)	P value
	0.03	89.59	81.47	88.89	93.51	88.09	105.87			Interaction	1837	4	459.2	F (4, 50) = 7.739	P<0.0001		0.03:HT-29 pH 7.4 vs. 0.03:HT-29 pH 6.5	107.2	91.24	15.97	4.448	6	6	5.077	50
	0.1	68.61	72.78	62.18	68.76	75.87	75.68			Row Factor	11688	4	2922	F (4, 50) = 49.24	P<0.0001		0.1:HT-29 pH 7.4 vs. 0.1:HT-29 pH 6.5	100	70.65	29.39	4.448	6	6	9.344	50
	0.3	58.78	53.83	60.61	60.13	62.59	68.07			Column Factor	3723	1	3723	F (1, 50) = 62.74	P<0.0001		0.3:HT-29 pH 7.4 vs. 0.3:HT-29 pH 6.5	86.77	60.67	26.11	4.448	6	6	8.301	50
	1	56.62	56.28	58.47	59.14	59.49	75.01			Residual	2967	50	59.34				1:HT-29 pH 7.4 vs. 1:HT-29 pH 6.5	68.16	60.84	7.32	4.448	6	6	2.328	50
										Difference between column means
										Mean of HT-29 pH 7.4	92.43
										Mean of HT-29 pH 6.5	76.68
										Difference between means	15.76
										SE of difference	1.989
										95% CI of difference	11.76 to 19.75
										Data summary
										Number of columns (Column Factor)	2
										Number of rows (Row Factor)	5
										Number of values	60
