# Supplementary material for: Tumor acidosis-induced DNA damage response and tetraploidy enhance sensitivity to ATM and ATR inhibitors
Source: EMBO Rep. 2024 Feb 16;25(3):29. doi: 10.1038/s44319-024-00089-7 (PMC10933359; doi:10.1038/s44319-024-00089-7)
Supplement: Supplementary file 6 — Source Data Fig. 5 [file 44319_2024_89_MOESM6_ESM.zip]

Archive with 8 entries (4 files):
- Figure 5/5A/
- Figure 5/5A/Fig 5A.xlsx
- Figure 5/5B/
- Figure 5/5B/Fig 5B.xlsx
- Figure 5/5C/
- Figure 5/5C/Fig 5C.xlsx
- Figure 5/5D/
- Figure 5/5D/Fig 5D.xlsx
