# Supplementary material for: Tumor acidosis-induced DNA damage response and tetraploidy enhance sensitivity to ATM and ATR inhibitors
Source: EMBO Rep. 2024 Feb 16;25(3):29. doi: 10.1038/s44319-024-00089-7 (PMC10933359; doi:10.1038/s44319-024-00089-7)
Supplement: Supplementary file 6 — Source Data Fig. 5 [file 44319_2024_89_MOESM6_ESM.zip › Figure 5/5A/Fig 5A.xlsx]

## Sheet: Fig 5A
			Relative growth (% of Control)
			HCT116 spheroids
		AZD0156 (µM)
	DMSO	0	112.4	97.1	99.5	96.1	99.5	95.5	98.1	103	98.9
		1	91.1	89.2	85.9	84.7	90.3	88.8
		3	84.2	78.7	80.8	78.3	77.5	74.9
		10	61	61	57.3	58.2	57.6	59.1
		30	5.2	4.5	7.2	6.6	4.2	3.3
	5-FU (3 µM)	0	74	74.5	72.1	70.6	71.5	68.7	67.9	62.6	65
		1	71.1	73.2	68.1	69.4	68.3	66.6
		3	67.4	67.3	67	60.4	63.7	62.8
		10	47.7	45.9	46.9	43.3	49.1	45.3
		30	5.5	5	6.7	4.5	4.9	2.4
	5-FU (10 µM)	0	58.9	59.7	58.1	60.2	59	63.2	48	45	42.6
		1	54.2	54.1	55.7	55.4	50.4	50.9
		3	50.4	46.4	46.6	44.7	43.9	47.8
		10	37.3	34.3	35.2	31.9	29.4	33.5
		30	6.5	3.7	6.9	3.9	4.1	4.6
	5-FU (30 µM)	0	53.8	54.4	54.7	52.2	53.5	49.9	37.5	40.5	40.5
		1	43.9	46.8	44.3	47.5	42	44.5
		3	42.2	39.7	35.8	40.7	42.9	38.2
		10	30.1	29.7	29.5	25.4	26.5	26.2
		30	2.7	3.8	2.5	3.1	2.1	2.7
	5-FU (100 µM)	0	53.3	55.3	52.9	55.7	54.9	54.8	39.7	37.4	36.6
		1	42.1	41.2	41.8	38.3	44.3	45.4
		3	29.4	30.8	31.4	30.4	32.1	33.3
		10	21.9	18.8	22.2	22	21.2	22.1
		30	3	2.5	4	3.3	3.4	2.7
