# Supplementary material for: Tumor acidosis-induced DNA damage response and tetraploidy enhance sensitivity to ATM and ATR inhibitors
Source: EMBO Rep. 2024 Feb 16;25(3):29. doi: 10.1038/s44319-024-00089-7 (PMC10933359; doi:10.1038/s44319-024-00089-7)
Supplement: Supplementary file 6 — Source Data Fig. 5 [file 44319_2024_89_MOESM6_ESM.zip › Figure 5/5B/Fig 5B.xlsx]

## Sheet: Fig 5B
			Relative growth (% of Control)
			HCT116 spheroids
		Gartisertib (µM)
	DMSO	0	98.1	103	98.9	112.4	97.1	99.5	96.1	99.5	95.5
		1	86.1	92	95.6
		3	53.5	56.6	67.7
		10	9.8	9.7	11.5
		30	11.3	0.7	9.3
	5-FU (3 µM)	0	67.9	62.6	65	74	74.5	72.1	70.6	71.5	68.7
		1	13.6	15.4	16.5
		3	6.4	7	5
		10	6.6	5.3	5
		30	5.3	5.3	4.7
	5-FU (10 µM)	0	48	45	42.6	58.9	59.7	58.1	60.2	59	63.2
		1	15.8	14.3	11.8
		3	2.4	2.1	3.5
		10	2.2	2.5	2.1
		30	3.2	2.9	3.2
	5-FU (30 µM)	0	37.5	40.5	40.5	53.8	54.4	54.7	52.2	53.5	49.9
		1	12.3	13.2	11.5
		3	2	1.8	2.3
		10	2.2	2.2	2.3
		30	0.4	2.6	2.1
	5-FU (100 µM)	0	39.7	37.4	36.6	53.3	55.3	52.9	55.7	54.9	54.8
		1	9.2	11.7	11.9
		3	1	1.2	1.4
		10	1.8	1.9	1.1
		30	2.7	2.1	1.7
