# Supplementary material for: Tumor acidosis-induced DNA damage response and tetraploidy enhance sensitivity to ATM and ATR inhibitors
Source: EMBO Rep. 2024 Feb 16;25(3):29. doi: 10.1038/s44319-024-00089-7 (PMC10933359; doi:10.1038/s44319-024-00089-7)
Supplement: Supplementary file 6 — Source Data Fig. 5 [file 44319_2024_89_MOESM6_ESM.zip › Figure 5/5C/Fig 5C.xlsx]

## Sheet: Fig 5C
			Relative growth (% of Control)
			HT-29 spheroids
		AZD0156 (µM)
	DMSO	0	105.5	103.6	102.2	79.5	103.9	105.4	102.1	98.3	99.6	98.7	98.4	102.9
		1	88.4	89.8	91.2	93.5	91.3	93.4
		3	79.3	83.3	91.5	76.2	83.2	86.5
		10	36.9	38.1	47.4	47.5	42.9	42.3
		30	2	2.1	2.5	2.1	2.2	1.8
	5-FU (3 µM)	0	94.1	98.2	96.9	95.5	95.4	93.8	95.5	86.9	93.6
		1	85.9	91.6	91.9	84.7	89.1	88.1
		3	78.1	79.7	83.8	84.1	80.2	76
		10	31	32.3	32.3	37.8	42.9	29.8
		30	1.6	1.2	0.6	0.7	0.8	0.9
	5-FU (10 µM)	0	79.6	72.4	75.4	71.4	75	78	86.6	88.6	85.9
		1	73.7	74.8	75.4	74.7	73.8	74.6
		3	64.3	65.3	77.2	65.7	69	63.3
		10	26.4	29.7	31.2	34.3	33.7	25.6
		30	1	1.1	1.4	2.3	2.3	1.6
	5-FU (30 µM)	0	78.1	53.5	76.1	96.6	90.3	103.3
		1	77		70.1	73.3	71.7	66.4
		3	67.4	64.4	69.7	64.6	67.2	61.4
		10	16.8	19.7		22.4	24.2	24.3
		30	0.5	0.3	0	0.7	0.6	0.6
	5-FU (100 µM)	0	83.6	74.8	83.9	75.7	78.1	81.7	94	91.3	90.6
		1	77.8	76.9	75.5	70.9	68.3	66.3
		3	49.3	52.4	56.3	54.6	51.6	53.7
		10	13.3	9.8	21	17.3	20	15.5
		30	0	0	0	0	0	0
