# Supplementary material for: Tumor acidosis-induced DNA damage response and tetraploidy enhance sensitivity to ATM and ATR inhibitors
Source: EMBO Rep. 2024 Feb 16;25(3):29. doi: 10.1038/s44319-024-00089-7 (PMC10933359; doi:10.1038/s44319-024-00089-7)
Supplement: Supplementary file 6 — Source Data Fig. 5 [file 44319_2024_89_MOESM6_ESM.zip › Figure 5/5D/Fig 5D.xlsx]

## Sheet: Fig 5D
			Relative growth (% of Control)
			HT-29 spheroids
		AZD0156 (µM)
	DMSO	0	102.1	98.3	99.6	98.7	98.4	102.9	105.5	103.6	102.2	79.5	103.9	105.4
		1		86.2	88.2	102	84.6	77.9
		3	158.1	93.9	76.8	87.1	87.4	81.1
		10	77.7	82.1	80.6	75.4	76.2	74.6
		30	48.9	78.6	82.2	72.4	70.7	70.5
	5-FU (3 µM)	0	95.5	86.9	93.6	94.1	98.2	96.9	95.5	95.4	93.8
		1	32.5	31.9	35.8
		3	37.5	35.8	36.3
		10	55.9	49.4	50.2
		30	52.2	58.7	52.2
	5-FU (10 µM)	0	86.6	88.6	85.9	79.6	72.4	75.4	71.4	75	78
		1	38	39.4	39.6
		3	40.3	39.8	42.5
		10	51.1	47.7	52.4
		30	54.3	49.2	50.3
	5-FU (30 µM)	0	96.6	90.3	103.3	78.1	53.5	76.1
		1		47.9	44
		3	50.7	50.4	48.7
		10	58.6	61.9	65.7
		30	55.4	57.4	63.6
	5-FU (100 µM)	0	94	91.3	90.6	83.6	74.8	83.9	75.7	78.1	81.7
		1	51.7	53	51.5
		3	46.7	37.4	38.8
		10	40.2	36.1	40.5
		30	35.9	41	39.3
