# Supplementary material for: Tumor acidosis-induced DNA damage response and tetraploidy enhance sensitivity to ATM and ATR inhibitors
Source: EMBO Rep. 2024 Feb 16;25(3):29. doi: 10.1038/s44319-024-00089-7 (PMC10933359; doi:10.1038/s44319-024-00089-7)
Supplement: Supplementary file 7 — Source Data Fig. EV5 [file 44319_2024_89_MOESM7_ESM.zip]

Archive with 7 entries (5 files):
- Figure EV5/EV5C/
- Figure EV5/EV5C/FigEV5C_5-FU.tif
- Figure EV5/EV5C/FigEV5C_ATMi.tif
- Figure EV5/EV5C/FigEV5C_ATMi+5-FU.tif
- Figure EV5/EV5C/FigEV5C_Untreated.tif
- Figure EV5/EV5D/
- Figure EV5/EV5D/Fig 5E.xlsx
