# Supplementary material for: Tumor acidosis-induced DNA damage response and tetraploidy enhance sensitivity to ATM and ATR inhibitors
Source: EMBO Rep. 2024 Feb 16;25(3):29. doi: 10.1038/s44319-024-00089-7 (PMC10933359; doi:10.1038/s44319-024-00089-7)
Supplement: Supplementary file 7 — Source Data Fig. EV5 [file 44319_2024_89_MOESM7_ESM.zip › Figure EV5/EV5D/Fig 5E.xlsx]

## Sheet: Fig 5E
		Relative growth (% of Control)								Statistics	organoids					Multiple comparisons
		Organoids
										ANOVA summary						Tukey's multiple comparisons test	Mean Diff.	95.00% CI of diff.	Below threshold?	Summary	Adjusted P Value
	Untreated	175.16	142.821	137.855	133.688	105.704	188.379			F	12.81					Untreated vs. ATMi	25.13	-17.69 to 67.94	No	ns	0.373	A-B
	ATMi	158.048	127.484	107.097	125.9	92.1777				P value	0.0001					Untreated vs. 5-FU	34.8	-6.026 to 75.62	No	ns	0.111	A-C
	5-FU	155.286	96.5512	93.5204	132.979	105.514	90.9851			P value summary	***					Untreated vs. ATMi + 5-FU	91.99	49.18 to 134.8	Yes	****	<0.0001	A-D
	ATMi + 5-FU	78.4358	61.5446	39.5435	44.7404	52.1281				Significant diff. among means (P < 0.05)?	Yes					ATMi vs. 5-FU	9.669	-33.14 to 52.48	No	ns	0.9182	B-C
										R squared	0.681					ATMi vs. ATMi + 5-FU	66.86	22.15 to 111.6	Yes	**	0.0026	B-D
																5-FU vs. ATMi + 5-FU	57.19	14.38 to 100.0	Yes	**	0.0069	C-D
										Brown-Forsythe test
										F (DFn, DFd)	0.3403 (3, 18)					Test details	Mean 1	Mean 2	Mean Diff.	SE of diff.	n1	n2	q	DF
										P value	0.7964					Untreated vs. ATMi	147.3	122.1	25.13	15.15	6	5	2.346	18
										P value summary	ns					Untreated vs. 5-FU	147.3	112.5	34.8	14.44	6	6	3.407	18
										Are SDs significantly different (P < 0.05)?	No					Untreated vs. ATMi + 5-FU	147.3	55.28	91.99	15.15	6	5	8.588	18
																ATMi vs. 5-FU	122.1	112.5	9.669	15.15	5	6	0.9026	18
										Bartlett's test						ATMi vs. ATMi + 5-FU	122.1	55.28	66.86	15.82	5	5	5.976	18
										Bartlett's statistic (corrected)	1.639					5-FU vs. ATMi + 5-FU	112.5	55.28	57.19	15.15	6	5	5.34	18
										P value	0.6505
										P value summary	ns
										Are SDs significantly different (P < 0.05)?	No
										ANOVA table	SS	DF	MS	F (DFn, DFd)	P value
										Treatment (between columns)	24050	3	8017	F (3, 18) = 12.81	P=0.0001
										Residual (within columns)	11265	18	625.8
										Total	35315	21
										Data summary
										Number of treatments (columns)	4
										Number of values (total)	22
